# Supplementary material for: Conjunctive encoding of exploratory intentions and spatial information in the hippocampus
Source: Nat Commun. 2024 Apr 15;15:3221. doi: 10.1038/s41467-024-47570-4 (PMC11018604; doi:10.1038/s41467-024-47570-4)
Supplement: Supplementary file 4 — Source Data [file 41467_2024_47570_MOESM4_ESM.xlsx]

## Sheet: Figure 1
Fig. 1f	Square maze																						Circular Maze																							Square maze
	Speed (100%) - Exploration										Speed (100%) - Non-exploration												Speed (100%) - Exploration										Speed (100%) - Non-exploration													Time - Exploration
	0.986143	0.972234	1.04162	0.494308	0.381444	0.832521	1.14638	1.1071	1.08268		0.92062	1.01795	1.06143	0.902422	0.900065	1.11624	1.12236	1.22323	1.23632				1.13447	0.980041	0.885489	0.586077	0.193413	0.23555	0.52147	0.675404	0.818167		0.971431	0.814327	0.413897	0.615627	0.552301	0.575452	0.586599	0.638175	0.768269					0.133333	0.166667	0.166667	2.76667
	1.15819	1.29833	0.543476	1.01893	0.688286	0.882595	1.70435	2.06873	1.87715		0.838717	0.863914	1.29737	1.14578	1.2025	1.05479	1.36629	1.84763	2.66671				1.26895	0.69717	1.03388	1.00342	0.3526	0.559551	0.925636	1.16439	1.24696		1.05109	0.846258	0.585693	0.350313	0.633361	0.661613	0.65897	0.720463	0.707727					0.233333	0.166667	0.5	1
	0.598802	1.07823	1.32297	0.667557	0.545493	0.343374	0.77966	0.997527	2.29203		1.09496	0.795234	1.1098	0.907704	0.623955	0.550628	1.09144	1.34083	1.90102				1.10772	0.99897	0.893311	0.67782	0.503388	0.206312	0.669253	0.801294	0.926661		0.911247	0.965972	0.713814	0.370607	0.472072	0.661114	0.808649	0.843629	0.788669					0.6	0.166667	0.133333	1.63333
	0.966022	1.03403	0.999952	0.38717	0.249819	1.2174	1.37681	1.13473	1.03173		0.86076	0.971871	1.16737	1.17289	1.16595	0.741825	0.533861	1.12323	0.379554				1.21848	0.966946	0.814569	0.360154	0.388856	0.627294	0.816165	0.978181	1.00277		0.888192	0.839381	0.693311	0.61028	0.600719	0.797594	0.761346	0.859336	0.770331					0.133333	0.133333	0.133333	1
	0.801095	0.899109	1.2998	0.313738	1.20365	1.37604	1.24618	1.05434	1.21717		1.14369	1.00567	0.85064	1.01766	0.927179	1.18877	1.33734	1.38825	1.37785				1.04778	0.977921	0.974301	0.893992	0.527278	0.206537	0.402151	0.713862	0.678699		0.922016	0.77423	0.689779	0.367062	0.404357	0.574221	0.474605	0.628234	0.61083					0.3	0.2	0.133333	2.13333
	0.73187	0.999469	1.26866	1.23341	0.899095	1.14735	2.28091	2.39415	2.84801		0.942539	1.07566	0.981803	0.818916	1.06996	1.08441	1.05427	1.04853	1.13331				1.11567	1.1964	0.687928	1.22043	0.538743	0.617317	0.968596	0.91154	0.579635		0.864669	0.924445	0.604113	0.279329	0.536838	0.623839	0.668874	0.658083	0.724207					0.8	0.3	0.233333	0.733333
	0.996505	1.0819	0.921595	0.712761	0.302056	0.832657	1.0372	1.40332	1.45779		0.554615	0.821823	1.62356	1.23692	1.45195	1.34443	1.59735	1.74849	1.95354				0.883662	1.04662	1.06972	1.25163	0.473166	0.924173	1.00749	1.5449	1.6286		0.462142	0.702987	0.745364	0.616196	0.761111	0.673098	0.671288	0.704852	0.728923					0.166667	0.133333	0.166667	0.266667
	0.984344	0.735837	1.27982	1.19503	0.537571	0.791477	1.45926	1.63361	1.80298		0.64245	1.18844	1.16911	0.731244	0.575374	1.38261	1.40622	1.23118	1.38228				1.12923	0.739483	1.13129	0.877965	0.699279	1.57122	1.6587	2.43129	2.76284		0.875252	0.833581	0.763965	0.423821	0.383399	0.499383	0.610014	0.778051	0.856011					0.166667	0.233333	0.133333	0.1
	1.01557	1.14021	0.844219	0.955274	0.453125	0.823098	0.662122	0.962675	0.993031		0.832519	1.20804	0.959444	0.69458	0.747375	0.9534	1.20715	1.44692	1.7191				0.846011	1.02645	1.12754	0.906175	0.695884	0.825139	1.13045	1.00461	0.656395		0.887996	0.899366	0.790528	0.737769	0.412932	0.620603	0.602787	0.757391	0.673719					0.133333	0.1	0.133333	0.133333
	0.912529	0.713073	1.3744	1.2647	0.571979	0.858737	1.28285	1.40751	1.57179		0.803118	0.992277	1.2046	1.04693	0.84209	1.0369	1.01649	0.985725	0.866639				1.25855	1.2198	0.521646	0.692645	0.3138	0.660976	0.738063	1.29103	1.10597		0.910213	0.79532	0.832927	0.607504	0.546847	0.436104	0.529599	0.59641	0.698133					0.266667	0.333333	0.1	0.166667
	0.89634	1.00471	1.09895	0.895849	0.326154	0.171045	0.293828	0.461096	0.32368		0.805642	0.949417	1.24494	0.855351	1.15751	1.43246	1.5769	1.88954	1.71419				0.722391	0.792523	1.48509	1.76265	0.895304	0.901483	1.52282	2.0935	2.34668		0.683093	0.500094	0.457146	0.478026	0.556029	0.49865	0.518256	0.599557	0.64971					0.1	0.1	0.0666667	0.1
	0.769289	1.11768	1.11304	0.366964	0.38623	0.722538	0.474384	0.591457	0.763093		1.08092	1.23763	0.681452	0.994983	1.34307	1.39232	1.90389	0.877909	0.68602				1.12494	1.066	0.809059	0.464177	0.519208	0.768961	0.663469	1.06865	0.851352		0.850104	0.949017	0.787757	0.83132	0.69434	0.732456	0.58781	0.569438	0.464158					0.133333	0.0666667	0.133333	2.4
	0.693764	1.1736	1.13264	0.725113	0.407717	0.459637	0.985295	1.02081	1.1077		0.824214	0.958424	1.21736	1.09065	0.74787	1.04474	1.02231	0.567345	0.923384				1.04705	0.978447	0.974507	1.21751	0.829859	0.740715	0.588124	0.334103	0.841351		0.253896	0.268052	0.470346	0.550361	0.398235	0.592375	0.872135	1.09882	1.16877					0.166667	0.1	0.133333	0.166667
	0.895851	1.07866	1.02549	1.18441	0.530141	0.872221	1.67028	2.32383	2.23182		1.15944	1.09713	0.743428	0.850697	0.879069	1.10363	1.1967	1.57857	1.22378				0.882608	1.53769	0.579698	0.642808	0.529981	0.565766	1.26524	2.52423	1.56334		0.570992	0.636127	0.779472	0.947175	0.89255	0.766508	0.936393	0.976694	0.921792					0.5	0.366667	0.433333	0.4
	1.06445	0.868589	1.06696	0.821859	0.359878	0.356722	1.02988	0.610769	1.14695		0.853855	1.02388	1.12226	0.929483	0.860359	0.971489	1.02267	1.07967	1.12935				0.475323	1.36976	1.15492	1.73577	0.548019	0.779723	1.02584	0.951987	0.224061		0.392212	0.544851	0.78664	0.75203	0.752266	0.738919	0.897777	0.832974	0.943					0.166667	0.2	0.166667	0.233333
	0.857943	0.99342	1.14864	1.32627	0.538888	0.768018	1.0767	1.40939	1.70632		0.914159	1.00823	1.07761	0.972951	1.06822	1.25042	1.20752	1.02743	0.908991				NaN	0.942706	1.05729	0.319379	0.336272	0.392856	0.767646	1.08462	1.13739		0.480319	0.602404	0.754962	0.680133	0.729146	1.12272	1.28382	1.15808	0.953079					0.3	0.233333	0.166667	0.2
	0.848107	1.00086	1.15104	0.58476	0.336859	0.949129	1.09671	1.4268	1.56066		0.950777	1.06228	0.986947	0.856609	0.964087	0.94578	1.03439	0.93558	0.826641				NaN	NaN	1	0.641637	0.609783	0.678856	1.45581	1.93216	1.70457		0.680078	0.834332	0.999328	1.14879	1.01119	1.0329	1.1167	1.19442	1.29699					0.1	0.1	0.0666667	0.3
	1.6722	0.638538	0.68926	0.537344	0.74737	1.48472	2.17115	1.94444	1.97733		0.953836	1.13326	0.912904	0.808805	0.7231	0.895342	0.816238	0.767825	0.816892				NaN	1.14898	0.851024	1.18872	0.908426	2.32701	1.89209	1.43605	1.41647		0.384606	0.254896	0.348722	0.242683	0.388498	0.517857	0.697501	0.926435	0.841342					0.4	2.86667	3.93333	7.3
	1.04847	1.21467	0.736857	0.776709	1.99152	1.99213	3.1865	2.8306	3.58989		1.33354	1.17244	0.49402	1.09547	0.813546	0.903212	1.15535	1.26176	1.08652				NaN	1.14384	0.856159	1.42878	0.911929	2.48092	2.15267	2.77364	3.21203		0.305316	0.394766	0.602189	0.69332	0.750788	0.819265	1.00782	0.969454	1.10485					0.4	0.3	2.53333	2.4
	1.7147	0.70467	0.580633	2.57223	0.445918	2.42517	3.05645	3.23013	3.62081		1.11671	1.01307	0.870221	0.864327	0.382307	0.451215	0.815977	1.05679	1.08245				NaN	1.14455	0.855447	0.487516	0.529296	0.555658	0.744289	0.672908	0.634013		0.32919	0.398465	0.491426	0.55849	0.47382	0.723147	0.737519	0.887653	0.922984					0.466667	0.766667	0.933333	0.133333
	0.937859	1.02299	1.03915	0.868224	0.378323	0.639304	1.40299	1.61843	1.43956		0.743905	1.21074	1.04535	0.885444	0.700431	1.01842	1.4508	1.87731	1.60688				0.972819	1.20044	0.826737	0.368516	0.701718	1.17185	1.25983	1.77143	1.65059		0.342797	0.576101	0.581162	0.665378	0.862316	1.01793	0.883944	0.920666	0.926485					0.133333	0.1	0.133333	0.166667
	1.01685	0.852763	1.13038	1.11475	0.640541	1.43064	1.89892	2.3799	2.98546		1.16398	0.90237	0.93365	1.05113	0.873118	0.753536	0.836315	0.893489	0.922499				0.976336	0.883452	1.14021	0.469178	0.989433	1.7916	2.296	2.55731	2.80438		0.247084	0.448765	0.509066	0.469768	0.428524	0.56712	0.900543	0.981604	1.05163					0.266667	0.333333	0.166667	0.233333
	0.923442	1.05559	1.02096	0.593883	0.267721	0.837849	2.31437	2.77555	0.550518		0.94561	0.989121	1.06527	0.955493	0.754451	1.03836	1.1439	0.948269	0.977136				0.773016	0.972694	1.25429	0.787395	0.505517	0.963756	1.63199	1.65794	1.56312		0.517876	0.7657	0.835968	1.0821	1.07743	0.938131	1.04054	1.1878	1.15457					0.2	0.166667	0.166667	0.4
	1.39067	0.828543	0.780787	1.06093	0.673319	3.14621	3.69505	3.71296	4.1474		1.08003	0.955525	0.964447	0.924648	1.02218	1.13957	1.39262	1.25371	1.21823				NaN	1.23115	0.768852	0.500551	0.438529	0.657037	1.43083	0.987048	0.925744		0.583712	0.548603	0.649791	0.781255	0.754907	0.892153	0.919533	0.833709	0.870742					0.3	0.566667	0.433333	0.666667
	1.10625	0.945867	0.947881	0.503528	0.357954	0.743504	1.35641	1.62156	1.60969		0.407904	1.17432	1.41777	1.57793	0.642416	1.05464	1.42447	2.42246	2.43719				1.20264	0.852239	0.945121	0.711424	0.959256	1.03142	1.85804	0.75007	1.01318		0.495281	0.367956	0.552198	0.496617	0.366713	0.472394	0.63128	0.631428	0.648616					0.1	0.1	0.166667	0.3
	0.849243	0.890475	1.26028	0.883577	0.626987	1.10135	0.737611	0.934386	0.980505		1.07551	0.944359	0.980134	1.14762	1.1482	0.927293	1.00984	1.21473	1.19621				1.39181	0.927363	0.680826	0.312596	0.438561	0.458037	0.676989	0.67567	0.633224		0.494069	0.488526	0.565515	0.472559	0.607024	0.894277	1.01006	0.622224	0.599511					0.333333	0.3	0.2	0.3
	0.872725	1.08081	1.04647	1.04963	0.500856	0.403991	0.290529	0.617066	0.591253		0.892647	0.996368	1.11099	0.957089	0.762451	0.656257	0.404575	0.745822	0.530005				1.04012	0.690696	1.26918	0.539704	0.743673	0.613973	1.06428	0.724235	0.608593		NaN	0.470512	0.681321	0.662147	0.502263	0.869718	1.14157	1.09216	1.09434					0.2	0.166667	0.2	0.166667
	0.840213	1.13232	1.02747	1.09797	0.541326	0.730392	0.743267	0.303658	0.415806		0.502476	1.57852	0.919009	0.944986	0.552656	1.29488	1.01414	1.27567	1.19744				1.03465	0.798206	1.16714	0.502704	0.641703	0.863171	1.33661	1.69873	1.17567		NaN	0.726606	0.808191	0.701844	0.508258	0.748025	0.928606	0.911681	0.94933					0.2	0.166667	0.133333	0.166667
	0.877417	0.972676	1.14991	1.14821	0.95389	0.686861	0.575621	1.11788	1.28877		1.19985	0.977506	0.822642	0.942334	1.1145	1.08639	1.18036	1.49883	1.16584				1.10789	0.969403	0.922704	0.4042	0.306567	0.483588	0.611888	0.395589	0.207616		0.208016	0.390699	0.822744	0.799739	0.707037	0.772052	0.874599	1.20921	1.16772					0.166667	0.166667	0.133333	0.133333
	0.676439	1.14256	1.181	0.706269	0.65034	0.711882	0.782797	0.801424	1.30829		1.08621	0.89766	1.01613	0.914128	0.756665	0.977921	1.17003	1.1637	1.33349				0.849893	1.05619	1.09392	0.882029	0.292911	0.461474	0.832309	0.886486	0.72908		NaN	0.391954	0.503381	0.55545	0.581415	0.901619	0.947424	0.870168	0.890003					0.2	0.166667	0.133333	0.266667
	1.00399	0.999111	0.996904	0.541648	0.731753	1.14298	0.819779	1.32843	1.99741		1.05692	0.527691	1.41539	1.1032	1.31712	1.04333	1.21573	0.717507	1.22992				0.968712	1.11918	0.912106	1.16298	0.39136	0.454292	0.885628	0.738664	0.609596		NaN	0.667549	0.894557	0.880551	0.864363	0.854988	0.982831	0.804247	0.756504					0.3	0.233333	0.233333	0.766667
	0.911698	1.09672	0.991582	0.508947	0.277277	0.798981	0.812589	0.593686	0.825175		1.10983	1.1643	0.725869	1.15074	1.33617	1.02139	1.48366	1.7333	1.27658				1.48106	0.858823	0.660116	1.00411	0.502129	1.29066	1.517	1.3037	1.24457		0.285966	0.171525	0.425834	0.645571	0.384166	0.430867	0.745028	1.05342	1.11316					0.133333	0.0666667	0.133333	0.4
	0.963368	1.06612	0.970507	1.26693	0.501474	0.657831	0.89959	1.00022	1.10011		0.880109	0.988867	1.13102	1.1192	1.09148	0.648748	0.718151	0.933928	1.30767				1.0046	1.10706	0.888333	0.652575	0.226577	1.03357	1.21328	1.40575	1.13053		NaN	NaN	NaN	0.779528	1.03793	1.04694	1.0934	1.05378	1.12628					0.233333	0.166667	0.2	0.133333
	0.783823	1.17854	1.03763	0.40787	0.259427	0.446233	1.00578	1.2024	0.92741		1.31753	0.817549	0.864918	0.681056	1.01777	0.828082	0.855402	1.09019	0.852736				0.961549	1.02928	1.00918	1.80651	0.777747	1.17548	2.32174	2.47848	2.70439		NaN	0.587513	0.325348	0.346563	0.556493	0.888246	1.09876	1.24825	1.25144					0.166667	0.1	0.166667	0.966667
	0.846652	1.17678	0.976572	0.728037	0.685846	1.03077	0.265701	0.476802	1.62025		0.884603	0.942689	1.17271	1.1679	1.28933	1.45487	1.51958	1.55732	1.44502				0.994774	0.649613	1.35561	1.33945	0.578908	0.818618	2.32448	2.13714	2.43068		NaN	0.220859	0.203137	0.416523	0.820407	0.714961	1.05243	1.32914	1.28469					0.2	0.133333	0.233333	0.366667
	0.78844	1.108	1.10356	0.592247	0.761659	0.500983	1.16118	1.39639	1.30012		1.03544	0.899125	1.06544	1.22901	1.16183	1.13332	1.27992	1.49632	1.5778				1.02323	0.781133	1.19563	1.15719	0.547114	2.34716	3.10851	4.67404	4.25641		NaN	NaN	0.915828	0.734435	0.731744	0.845543	1.02738	1.04381	1.01443					0.233333	0.133333	0.166667	0.433333
	0.905247	0.90436	1.19039	1.18465	0.607561	0.593697	0.720321	0.927989	0.478837		0.915556	0.945326	1.13912	1.05843	0.734725	0.798109	1.15768	1.29965	1.2592				0.938919	1.07472	0.986357	1.58491	0.73732	0.867347	1.75174	2.109	1.39007		NaN	NaN	NaN	0.813289	0.797629	0.901298	1.28363	1.11447	0.935812					0.166667	0.233333	0.133333	0.1
	0.508448	0.927855	1.5637	1.31902	0.777636	0.95289	0.98267	1.02968	1.11814		1.37589	0.564974	1.05914	1.61583	1.05538	1.10324	0.802248	1.16246	1.4824				1.19751	0.571762	1.23072	0.579939	0.316976	1.35122	1.4914	1.77974	1.84314		NaN	NaN	0.475545	0.893962	0.638302	1.03533	1.15609	0.795162	0.914277					0.5	0.166667	0.133333	0.133333
	0.92667	0.642257	1.43107	0.520026	0.868919	0.86246	0.880694	0.519482	1.22308		0.691783	1.17032	1.1379	1.07653	0.985836	1.08588	0.936081	1.11117	1.20276				0.847703	0.906367	1.24593	0.390014	0.666956	3.12063	3.20449	3.07797	3.00772		0.359645	0.427365	0.386461	0.505729	0.320673	0.300092	0.858848	0.976409	1.06788					0.233333	0.766667	0.133333	0.666667
	1.0159	1.30878	0.675323	1.58982	0.85132	0.77701	1.12353	0.905807	1.19636		0.780776	1.06973	1.1495	1.10392	1.06157	1.04484	1.05402	0.89146	0.943486				0.79512	1.35812	0.84676	0.338544	0.34049	1.0369	1.04894	1.15445	1.70496		0.213976	0.518799	0.248492	0.417564	0.312346	0.389596	0.593135	0.363043	0.935502					0.2	0.233333	0.433333	0.1
	0.941708	0.986762	1.07153	1.46787	0.65233	0.401002	1.16608	0.903755	0.84579		0.795568	1.29408	0.910351	0.823856	0.497157	0.758533	0.808802	0.865386	1.00818				1.15963	0.983628	0.856741	0.844324	0.362014	0.855177	1.21336	2.08897	2.26379		0.208523	0.421375	0.581198	0.388237	0.387186	0.897695	0.99399	1.08891	0.986845					0.166667	0.166667	0.166667	0.133333
	1.00718	0.594089	1.39873	1.1938	1.00923	1.1339	1.25394	1.49425	2.07692		0.854574	1.32671	0.818712	1.28853	0.839801	0.861266	0.886893	0.993007	1.00995				1.19687	0.904302	0.898827	0.774989	0.524195	0.53735	1.20402	1.61139	1.42895		0.50975	0.556722	0.504871	0.34264	0.558406	0.394766	0.840731	0.99288	0.927405					0.266667	0.733333	0.2	0.233333
	0.994852	1.05002	0.955132	0.393161	0.430564	0.800533	0.892782	1.07189	0.556755		0.531875	1.10033	1.36779	1.52535	1.38505	1.17568	1.34635	1.6108	1.25641				1.10199	1.03711	0.860894	0.899632	0.694174	1.11919	1.57271	2.1887	1.10736		0.665554	0.326811	0.450255	0.436373	0.577212	1.05392	1.01118	0.987496	0.882894					0.166667	0.166667	0.166667	5.06667
	0.743848	1.15128	1.10487	0.585905	1.01223	1.19135	0.938741	1.45539	1.1326		0.63675	0.964115	1.39913	1.38698	1.1022	0.87452	1.0949	1.16412	1.43337														0.298713	0.598957	0.497324	0.471694	0.263625	0.680486	0.995706	1.00819	0.901139					0.4	0.2	0.2	1.56667
	1.13388	0.974851	0.891266	1.0802	1.02033	1.59014	1.52816	1.78628	2.00816		1.14388	0.61354	1.24258	1.29465	1.68255	1.57653	1.91693	1.88842	1.6284														0.22324	0.283431	0.353933	0.474944	0.253297	0.858601	0.899789	1.10044	1.05753					0.4	0.533333	1.16667	1.83333
	1.2201	0.794268	0.985636	0.526373	0.966755	1.07327	0.927496	0.730338	2.14839		0.835054	0.59021	1.57474	1.44151	1.64086	1.57614	1.89317	1.79274	0.902098														0.29561	0.379805	0.464348	0.328726	0.289505	0.41113	0.75693	0.537213	0.312863					0.666667	0.566667	0.366667	3.1
	1.69003	0.551439	0.758534	1.56407	1.58512	1.42987	2.65187	2.51183	4.25356		0.685418	0.40683	1.90775	1.94926	1.42283	1.83295	1.96154	2.32361	2.195														0.253651	0.234877	0.56794	0.690062	0.314236	0.569231	0.932807	0.723458	0.50853					0.266667	1.6	0.9	1.23333
	0.458333	1.38214	1.15952	0.60125	0.666051	0.691684	0.649159	0.484596	0.463899		1.0917	1.20917	0.699133	2.0764	1.58351	1.94802	1.74794	1.92883	1.87958														0.357506	0.422445	0.713693	0.716709	0.76588	0.857681	0.924695	0.610873	0.331691					2.4	0.2	0.2	0.666667
	0.90197	0.907437	1.19059	0.856151	0.548933	0.536155	1.14762	1.1952	0.761622		0.681015	1.27131	1.04767	1.21023	0.776845	0.766871	1.40603	2.0943	1.67022														0.328585	0.631792	0.575409	0.462804	0.451304	0.649737	0.925898	0.969767	0.503196					0.233333	0.166667	0.2	0.233333
	1.21532	1.63418	0.150504	0.672535	0.562909	0.919771	0.974275	0.839711	1.14224		0.840339	1.08306	1.0766	0.704927	0.706196	0.84342	1.05804	1.05854	0.817604														0.786125	0.677859	0.812045	0.932363	0.810059	0.732534	0.950101	0.976182	0.959664					0.166667	0.1	6.36667	1.56667
	0.91389	0.986691	1.09942	0.384862	0.54777	0.773592	1.00229	1.06362	0.794716		0.930801	1.00809	1.06111	1.10054	1.08948	1.0778	0.974664	1.02469	0.881263														0.530861	0.530608	0.3548	0.295117	0.258029	0.479589	0.758284	0.809832	0.59614					0.133333	0.133333	0.133333	1.36667
	0.997289	1.0104	0.992314	0.45781	0.622664	0.982461	1.2538	1.25622	1.05947		1.20331	0.938571	0.85812	1.22742	1.12192	0.731791	0.74319	0.615855	0.392212														0.30017	0.447395	0.229928	0.322797	0.272634	0.450581	0.761455	0.963709	0.89414					0.133333	0.133333	0.166667	0.966667
	0.731528	1.13028	1.13819	0.403514	0.605097	0.850809	1.01271	0.499512	0.258433		0.831924	1.02434	1.14373	0.989298	1.08368	0.320801	0.401396	0.720324	0.828701														0.627818	0.846475	0.693995	0.477487	0.312328	0.664642	0.803086	0.912477	0.768586					0.133333	0.1	0.1	1.06667
	1.20606	0.368901	1.42504	0.76355	1.23003	1.16742	1.5855	0.802566	1.95805		0.888927	1.02482	1.08626	1.00205	0.412252	1.22247	0.23591	0.357946	0.958886														0.778381	0.931495	0.899171	0.811573	0.375402	0.854388	1.02428	1.12576	0.941536					0.233333	0.966667	0.2	1.46667
	1.15806	0.894412	0.947527	0.45179	0.57088	1.04771	1.33366	1.41274	1.71133		1.18977	0.598686	1.21154	1.66133	1.53346	1.44148	1.23527	0.590918	1.28366														0.853006	1.18927	0.77051	0.570664	0.375746	0.749598	0.9008	0.796503	0.676868					0.133333	0.233333	0.233333	0.733333
	0.915997	0.945644	1.13836	0.381698	0.540387	1.10682	1.05076	1.17271	0.943632		0.741398	1.2103	1.0483	1.22853	1.01879	1.28787	1.62496	1.63391	1.30121														0.967038	1.05304	0.983842	0.644707	0.537881	0.854205	0.988339	1.03549	1.12168					0.133333	0.166667	0.133333	2.16667
	0.523372	1.5329	0.943725	0.605377	0.896463	0.92937	0.918546	1.46009	1.24869		1.89119	0.579214	0.529591	1.25749	1.57053	1.3841	1.92166	2.08572	2.28462														0.918295	0.924348	0.829094	0.715392	0.421075	0.517924	0.777511	0.813489	0.789558					0.4	0.133333	0.266667	1.56667
	1.16468	0.702565	1.13276	0.561818	0.533096	0.433914	0.874034	0.749099	0.572931		0.869139	1.03652	1.09434	0.828392	0.772007	1.2232	1.25179	1.28732	1.26422														0.823526	1.08184	1.03244	0.955218	0.812936	0.954124	1.01885	0.731187	0.778058					0.0666667	0.2	0.1	0.733333
											1.08373	0.724072	1.1922	1.14621	0.394987	0.756031	0.608266	1.18409	0.959678														0.824304	1.02534	1.01636	0.998173	1.00469	0.96354	0.933994	0.699506	0.806931
											0.876842	0.912895	1.21026	1.07852	1.04376	0.979118	1.06476	0.914918	1.0346														0.889659	0.665589	0.687893	0.55783	0.807987	1.03684	1.23618	1.17229	1.12256
											0.745683	1.06863	1.18568	1.20561	1.04735	1.10329	1.11241	0.962455	1.12076														0.98909	1.15364	0.974972	1.19112	0.995344	1.00449	1.13309	1.24181	1.11358
											0.655201	1.07964	1.26516	1.19558	1.32613	1.2485	1.39981	1.38467	1.4513														1.28801	0.880559	0.948445	0.94432	1.00724	1.19772	1.12407	1.0553	0.857232
											0.887929	0.912513	1.19956	1.35588	1.12934	1.00769	0.978961	0.975495	1.03812														1.26601	1.31626	1.17653	1.05439	0.973503	0.95394	1.08561	1.09048	0.975184
											0.92149	1.01487	1.06364	1.01069	1.09528	0.292768	0.485176	0.76757	0.524356														0.769884	0.863274	0.684488	0.457806	0.363073	0.578295	0.647147	1.11246	0.795433
											0.953638	0.622726	1.42364	0.811506	0.503145	0.992069	1.02711	1.05078	1.22285														0.503904	0.526003	0.473619	0.440104	0.53206	0.598263	0.78161	0.977385	0.873374
											0.71516	1.22728	1.05756	1.35473	1.03161	1.02096	1.16034	0.539688	0.622559														0.692228	0.580605	0.41004	0.386083	0.311421	0.47798	0.776745	1.17168	0.692986
											0.923323	0.845963	1.23071	1.00127	1.01581	1.33265	2.20726	3.10472	1.04441														0.754178	0.920065	0.701223	0.523344	0.422238	0.512497	0.799888	0.760314	0.543632
											0.649116	1.01738	1.33351	2.64277	1.79171	0.536066	2.3785	1.08019	1.59106														0.249032	0.285652	0.573357	0.546585	0.355448	0.535106	0.799492	1.19361	0.420949
											0.916239	0.994463	1.0893	1.5029	1.14988	1.10101	1.09429	1.32332	1.13023														0.658618	0.823799	0.569448	0.52274	0.795678	0.636862	0.92963	1.0211	0.957232
											0.987389	1.01541	0.997197	0.964338	0.697004	0.49695	0.762951	0.816675	0.976855														0.393194	0.591419	0.701947	0.717922	0.720624	0.810162	0.816173	0.93445	0.91029
											0.663073	1.29078	1.04615	0.994566	1.11227	1.02125	1.08484	1.09299	1.2114														0.556964	0.156829	0.467918	0.59554	0.450686	0.403155	0.903242	1.02926	0.896086
											1.05972	0.910583	1.0297	0.986647	0.693304	0.742258	0.719167	0.83141	0.980951														0.430598	0.41114	0.197907	0.380452	0.290189	0.250744	0.489774	0.723315	0.645044
											1.04431	0.903538	1.05215	0.831324	0.493698	0.42022	0.639345	0.75387	0.827162														0.251418	0.388518	0.384868	0.25498	0.328929	0.556842	0.866297	0.975924	0.78633
											0.991416	0.980695	1.02789	1.04257	0.544697	0.433934	0.586929	0.888381	0.869979														0.832304	0.800505	0.826192	0.659978	0.569425	0.761153	0.891317	1.0594	0.90777
											0.981389	0.977914	1.0407	0.908473	0.797239	0.427117	0.793501	0.654798	0.589394														0.514116	0.705	0.542545	0.528729	0.711222	0.708014	0.957629	0.993407	1.07929
											0.819046	1.29577	0.885187	1.05653	1.35949	1.3439	1.25605	1.49648	0.924253														0.688072	0.807292	0.253279	0.23142	0.30786	0.648291	1.00129	1.10909	1.13669
											0.933524	0.955041	1.11143	1.1519	1.19254	1.14696	1.1651	1.1768	1.3596														0.738712	0.847	0.453442	0.509322	0.382616	0.522314	0.822999	0.974216	0.743989
											1.49877	0.697095	0.804136	1.96756	2.26253	1.68934	1.84063	2.06853	2.33456														0.443468	0.767598	0.613656	0.384479	0.288203	0.57955	0.692531	1.12725	0.955632
											1.04175	1.46532	0.492926	1.9651	2.14713	1.43592	1.54359	1.46456	NaN														0.558063	0.846693	0.602224	0.503598	0.194549	0.502474	0.838485	1.08751	0.644634
											1.41304	0.64173	0.945231	1.15576	1.15061	0.974812	1.4493	1.56125	1.55058
											0.970624	1.03719	0.992183	1.05121	0.626539	0.498281	0.889943	1.03451	0.558055
											1.15827	1.12823	0.713496	1.34267	1.88941	1.68447	2.23215	1.20075	0.667772
											0.708374	0.800455	1.49117	1.04948	1.39638	1.66748	1.72406	1.89113	1.69722
											0.979714	0.83023	1.19006	1.17675	1.11971	1.35302	1.19681	2.02721	2.07489
											1.13388	0.974851	0.891266	1.0802	1.02033	1.59014	1.52816	1.78628	2.00816
											0.659384	1.07059	1.27002	0.825993	0.795314	1.21692	1.02855	0.989335	0.80749
											0.887924	1.1035	1.00858	0.438394	0.873528	0.913861	1.30267	1.51644	1.54789
											0.949353	0.971094	1.07955	0.720124	0.783569	0.660894	0.68013	1.06758	1.26811
											0.635885	1.62017	0.743942	0.666538	1.04582	1.01384	1.43783	1.41125	1.16054
											0.828636	1.23634	0.935024	1.69378	1.37228	0.934964	1.36395	1.42873	1.63845
											0.74031	1.16849	1.0912	0.680871	0.514871	1.161	0.882171	1.11374	1.0123
											1.15984	0.890206	0.949954	0.899002	0.84962	0.927168	0.824084	1.08155	0.596463
											0.403589	1.23487	1.36154	0.644433	0.395043	1.19623	1.24046	1.31325	1.39706
											0.871337	1.08084	1.04782	1.37601	1.19464	1.04965	1.0288	0.710343	0.77748
											0.975097	1.15827	0.866631	0.608209	0.732132	0.97879	1.53296	1.0773	1.47195
											0.514579	1.15984	1.32558	0.996673	0.675607	0.920022	0.964016	1.39501	1.47453
	Square maze																						Circular maze																							Square maze
Speed (100%) - Exploration											Speed (100%) - Non-exploration											Speed (100%) - Exploration											Speed (100%) - Non-exploration												Time - Exploration
1QR	0.846652	0.894412	0.955132	0.526373	0.445918	0.691684	0.874034	0.839711	0.92741		0.799343	0.911548	0.940128	0.905063	0.75116	0.867893	0.913012	0.955362	0.92272			1QR	0.925105	0.883452	0.85213	0.50109	0.389482	0.561105	0.820201	0.89275	0.823963		0.759703	0.92762	0.896649	0.748592	0.658303	0.851416	1.05069	1.08862	0.979348				1QR	0.133333	0.133333	0.133333	0.166667
Median	0.925056	1.00016	1.05671	0.726575	0.57143	0.844329	1.04398	1.1263	1.22012		0.915897	1.00816	1.06254	1.05117	1.02126	1.04084	1.14962	1.16391	1.19744			Median	1.04012	0.981834	0.945121	0.774989	0.529296	0.818618	1.21328	1.3037	1.17567		0.95246	1.04379	1	0.915748	0.954927	1.08215	1.45178	1.47493	1.37473				Median	0.2	0.166667	0.166667	0.416667
3QR	1.01685	1.11768	1.15104	1.11475	0.761659	1.10682	1.37681	1.49425	1.87715		1.07777	1.14577	1.19113	1.21882	1.16389	1.22284	1.40613	1.49766	1.46679			3QR	1.14076	1.11918	1.13035	1.16153	0.698431	1.09862	1.61717	2.09237	1.70487		1.06532	1.12258	1.17858	1.28099	1.19153	1.50393	2.09756	2.06257	1.92643				3QR	0.3	0.3	0.233333	1.36667
Two-sided Mann-Whitney U test																						Two-sided Mann-Whitney U test																							Two-sided Mann-Whitney U test
P	0.421647	0.716184	0.81572	9.51057e-06	2.39731e-10	0.0052538	0.445732	0.696784	0.309041													P	0.0107191	0.269103	0.166158	0.0116355	1.07032e-08	0.000303703	0.0285849	0.17296	0.204186														P	0.0312303	0.0132011	0.00653939	1.2308e-10
[truncated: 33 more columns]

## Sheet: Figure 2
Fig. 2f
oePC	Spatial information			Spatial information				Distribution of COM						Difference index			Difference index
Maze	Expl.	Non-expl.			Expl.	Non-expl.		Square maze			Circular maze							oePC	cPC
Square	1.34355	0.493743		1QR	0.7434	0.2913		oePC	cPC		oePC	cPC		oePC	cPC		1QR	0.7821	-0.1544
Square	1.25954	0.868819		Median	1.1237	0.4969		1.55419	0.458315		4.58879	2.55342		0.428217	0.197178		Median	0.8724	0.0462
Square	1.49254	1.67527		3QR	1.3829	0.9834		1.36509	1.32538		4.08939	5.39513		0.598175	-0.382306		3QR	0.936	0.2751
Square	1.75277	0.289248						5.47249	1.07196		4.44409	4.95232		0.91944	-0.0985368
Square	1.51122	0.0625721		Paired Wilcoxon signed rank test, two sided				1.45179	1.88546		4.42609	5.02166		0.951154	-0.672069		Two-sided Mann-Whitney U test
Square	0.724458	0.033257		P	2.4109e-09			1.45979	6.06989		4.83199	5.45624		0.954875	0.122836		P	1.28737e-59
Square	1.04346	1.10537						1.29429	1.13103		4.43919	2.24648		0.88114	-0.123293
Square	1.55087	0.0157007						1.06199	5.26442		4.50489	2.26675		0.534303	0.433109
Square	1.21366	2.15898						1.45269	2.9352		1.50909	5.78972		0.949818	-0.612979
Square	0.729534	0.410457						0.411293	4.37723		1.59289	5.32778		0.96832	-0.218843
Square	1.05269	0.92032						2.35559	1.73249		1.53559	4.40388		0.745899	-0.670529
Square	1.74573	0.970991						3.04299	4.68852		2.34849	0.734642		0.947393	0.262161
Square	1.20345	0.299661						3.34909	3.01794		1.37699	5.41164		0.849817	0.15639
Square	1.55841	0.380172						3.19539	5.52092		2.27829	5.09247		0.867823	0.231316
Square	1.7374	0.142305						1.19769	1.78361		1.55159	5.24067		0.881046	-0.46943
Square	1.95802	0.284582						1.56509	4.67169		2.36409	3.57675		0.90598	0.159682
Square	1.14701	0.477359						1.31939	5.41712		3.88259	5.01486		0.968538	0.626591
Square	1.32993	0.626505						0.771693	6.11983		0.860393	5.18723		0.766361	0.0735817
Square	1.84164	0.247188						1.31119	6.11005		0.739293	1.84071		0.93152	-0.174515
Square	0.995505	0.443378						1.32609	1.72381		1.70119	3.09809		0.942075	0.214982
Square	1.32771	0.273528						1.25979	0.626494		1.68389	5.17414		0.956336	0.0904757
Square	1.24177	0.266606						1.23839	2.07684		3.21149	5.84182		0.652633	-0.727625
Square	0.852057	0.297469						0.854193	0.470454		0.448893	3.68686		0.91264	-0.0176268
Square	0.753134	1.36335						1.30639	4.86281		2.92069	0.984989		0.825573	-0.051816
Square	0.494934	0.344015						0.586393	3.62008		2.84259	5.25314		0.860094	-0.0199507
Square	0.665477	0.759554						1.95459	2.55162		2.05739	5.83993		0.757749	-0.681504
Square	0.746775	0.386079						1.39349	0.822081		1.22649	5.50161		0.822647	0.246143
Square	0.593586	0.787029						1.46999	1.0559		1.68119	3.94363		0.88854	-0.133016
Square	0.833228	0.601768						1.63599	0.331872		3.78159	0.104506		0.57287	-0.39392
Square	0.599775	0.0240303						1.47559	2.383		0.952493	4.95043		0.796844	-0.396502
Square	1.05809	0.351087						1.49979	1.00546		1.43379	4.89386		0.789342	-0.364526
Square	1.25656	1.41502						5.82679	5.7314		1.87959	5.26053		0.990158	0.0136665
Square	1.03372	1.00983						3.93879	4.67069		1.15939	4.636		0.968481	-0.741278
Square	0.690354	0.496894						4.44729	3.55938			4.92433		0.717322	-0.662049
Square	1.16374	0.258138						3.17309	5.01495			4.92243		0.92043	-0.191522
Square	1.45025	0.146725						3.30079	0.722523			5.70139		0.693039	0.0648559
Square	0.513105	0.206557						3.23769	0.511053			3.82593		0.956164	0.0714942
Square	1.01896	0.320586						1.99639	6.09616			4.71668		0.768011	0.00485794
Square	0.779428	0.272219						3.12009	1.61508			4.9916		0.924186	-0.54413
Square	1.29247	1.52591						4.30279	0.938964			1.44488		0.760043	-0.282602
Square	1.76472	1.91271						5.87339	5.02135			0.575593		0.917032	0.0605723
Square	1.50721	1.90334						5.91699	5.65655			4.05337		0.919702	0.153448
Square	1.45138	1.59628						5.81839	1.71004			5.94721		0.980241	-0.230074
Square	1.22782	0.102331						2.94839	1.9437			2.90053		0.941101	0.0994117
Square	1.30426	0.217278						3.17339	2.55859			1.78275		0.950898	0.5626
Square	0.754544	1.02241						3.07709	6.21252			4.76407		0.964173	0.143461
Square	0.785666	1.29649						3.88219	0.664247			2.71672		0.880616	-0.0287426
Square	0.687933	1.0065						1.25139	1.67357			5.89454		0.759117	-0.0287923
Square	0.631757	0.904534						1.23619	3.19179			5.26821		0.841354	-0.2785
Square	0.498118	0.816213						1.62739	0.337008			5.03008		0.810228	-0.00753351
Square	0.67485	0.518528						0.289193	1.72158			5.42291		0.885032	-0.0438609
Square	0.710864	0.778187						1.25699	6.19148			2.50213		0.932716	0.934719
Square	0.388041	0.306536						0.594993	1.19903			2.49021		0.895619	0.229317
Square	0.497561	0.919403						1.17589	1.82115			5.339		0.817061	0.00116304
Square	1.57745	0.183362						4.34949	1.19192			5.08471		0.883368	0.274352
Square	1.44191	0.617244						4.70169	1.80921			6.04419		0.92983	0.369459
Square	1.39344	0.532818						4.73569	2.87224			1.71036		0.951983	0.114439
Square	1.09981	0.427059						4.79239	2.38461			4.98549		0.920566	0.416369
Square	1.1447	1.2355						4.79749	1.1119			5.29975		0.794109	-0.0356784
Square	1.32319	0.704089						4.77759	5.86497			2.10079		0.802335	-0.286418
Square	0.876275	0.753572						3.24339	0.339438			5.45595		0.744882	-0.0792774
Square	1.35327	0.701562						3.04479	0.37883			0.0814583		0.70602	0.0512442
Square	1.51501	1.38526						2.59979	4.23118			4.91581		0.826789	0.170735
Square	1.69782	1.30699						2.30629	4.12361			1.35089		0.930779	0.288747
Square	1.3281	0.357852						2.79649	6.16236			4.93593		0.791647	0.0433179
Square	1.53051	1.39027						3.40819	3.03846			5.42167		0.987546	0.0497767
Square	0.742231	1.14561						0.677993	1.40148			0.679107		0.838866	0.0251015
Square	1.90449	0.059696						2.58779	0.410871			5.40115		0.963621	0.0751573
Square	1.21364	0.82714						2.79589	2.21899			4.40114		0.948743	0.35073
Square	1.03131	0.310846						1.49169	1.81292			3.94087		0.791262	0.0689335
Square	0.9805	0.181813						1.46129	6.19732			3.94259		0.783435	-0.0655637
Square	0.625959	0.605688						1.43179	4.46407			4.9096		0.786375	0.194667
Square	0.553874	1.16426						1.31429	2.94289			1.09477		0.377632	-0.235424
Square	1.39281	0.359551						4.98769	5.80591			3.43135		0.853193	0.188223
Square	1.32082	0.104741						1.50759	3.53056			1.25625		0.956056	-0.00399001
Circular	1.27743	1.03769						1.58289	0.413548			3.94983		0.972889	-0.0718951
Circular	1.15874	0.187976							0.0588231			2.48255		0.950844	-0.0971131
Circular	1.2509	1.36436							0.18095			5.2437		0.899749	-0.231247
Circular	1.60462	0.165625							0.456241			3.91852		0.945968	-0.0165404
Circular	1.55303	1.17969							2.91131			4.69385		0.971863	-0.253013
Circular	1.56246	1.3527							0.17818			2.52516		0.536553	-0.0315102
Circular	1.63849	1.88587							4.04314			5.10599		0.872351	0.0425318
Circular	1.45297	0.495336							3.00309			2.21653		0.945363	0.321319
Circular	1.27599	0.089114							1.73689			0.467206		0.739031	-0.0681164
Circular	1.22536	1.58989							3.50204			3.93451		0.968949	-0.0640386
Circular	0.86625	0.674203							3.23336			1.84988		0.217452	-0.269466
Circular	1.44694	0.686111							1.48269			5.35275		0.898983	-0.0258946
Circular	1.02844	0.397439							4.54147			4.69809		0.894146	0.28069
Circular	1.23793	0.285093							5.92557			5.72605		0.895406	-0.00147301
Circular	1.12374	0.110301							4.05501			0.183135		0.775018	0.438214
Circular	0.512342	0.797105							4.20763			5.91188		0.73776	0.510313
Circular	1.13845	0.987513							2.66646			5.4404		0.805179	0.663184
Circular	0.688411	0.187448							0.470354			1.66426		0.781664	0.174001
Circular	0.516022	1.51951							1.66827			5.08572		0.717461	0.617538
Circular	0.742268	0.398283							4.40273			0.0343585		0.892025	0.436156
Circular	0.969594	0.302744							5.51429			4.51315		0.842995	0.102017
Circular	0.577264	0.496154							5.36079			1.33005		0.817093	-0.0504889
Circular	0.818983	0.423787							4.61777			5.02917		0.79044	-0.0470313
Circular	1.0094	0.327692							6.25599			1.84915		0.843425	0.251419
Circular	0.708773	0.323173							5.44424			5.14322		0.90645	0.304079
Circular	1.02358	0.591157							5.66678			6.02741		0.677822	0.00616251
Circular	0.579884	0.243678							4.12096			3.95975		0.792893	0.653625
Circular	0.404739	0.931415							1.07733			1.40376		0.751784	-0.0313015
Circular	0.527088	0.62942							0.636386			6.10449		0.813682	-0.36362
Circular	0.82803	0.340796							0.115586			5.81036		0.429323	0.199295
Circular	0.814209	0.927629							5.79868			5.57617		0.927459	0.644595
Circular	0.977056	0.360929							1.51838			1.42964		0.67189	0.18852
									6.11559			5.87555		0.937096	0.118225
									6.17957			1.32235			-0.0463291
									1.43381			0.196176			0.297036
									5.2613			5.85304			0.644122
									0.304592			3.15055			0.029431
									3.15267			1.90311			0.680121
									4.11823			0.955762			0.104027
									1.04202			1.55078			0.339248
									0.131762			1.66279			0.494357
									0.734656			0.842508			-0.00391846
									5.08276			6.15524			0.104935
									6.14283			5.548			0.341804
									6.13695			2.38108			0.148094
									5.17453			3.99973			0.571743
									0.406464			5.86916			-0.0902311
									0.661394			5.73299			-0.477266
									0.415921			1.05905			0.237567
									1.94651			1.23896			0.670084
									5.26471			2.42834			0.0232855
									4.81628			0.902132			0.598314
									2.42944			6.07498			0.62667
									3.68563			2.14516			-0.168396
									4.58192			4.58726			0.483426
									0.266619			0.724341			0.0221939
									6.06416			2.91324			0.165505
									1.00625			6.00682			0.330749
									5.42626			3.1355			0.723418
									3.20799			3.03203			-0.188109
									0.488445			0.572859			0.275355
									2.33427			4.87424			0.300169
									5.18874			4.52109			0.169711
									5.68305			5.15319			0.878122
									0.687886			5.79472			0.327731
									5.50163			5.44976			0.649762
									3.26167			1.76401			0.0470636
									5.53251			0.469597			0.122457
									5.98567			1.22294			0.00728558
									0.575367			4.33896			-0.00631705
									3.06257			1.55865			-0.317896
									1.3874			4.45178			0.470701
									1.72189			1.12181			-0.0337809
									5.9907			1.19919			-0.0687974
									4.80669			0.724459			0.296427
									6.19871			6.13381			0.319645
									0.564897			4.41507			0.167785
									0.455704			5.12018			0.277247
									1.15412			1.14937			0.286667
									3.94243			2.2578			-0.412945
									0.0961601			5.26017			-0.379745
									1.99365			0.0867161			-0.333492
									0.414349			1.02427			0.465511
									1.27113			0.0525619			-0.328654
									2.00238			2.67123			-0.0622303
									4.95397			1.04767			0.56268
									1.43362			0.237827			0.428209
									5.32824			0.73357			-0.362149
									5.38882			0.479343			0.350022
									2.65588			1.08305			0.0453069
									5.51919			5.20094			0.450645
									0.050274			2.89639			-0.23436
									0.391942			0.775551			-0.140545
									0.397559			5.75909			0.138232
									2.57007			1.12067			0.038933
									0.744014			4.62105			0.00281724
									5.15095			4.86895			-0.213288
									6.16205			3.14119			-0.532825
									6.12305			1.24455			0.640174
									1.06935			0.304734			0.207626
									5.54528			2.43202			-0.141576
									0.930975			0.172509			-0.185652
									3.41215			0.135637			0.0766257
									1.32433			0.872005			0.211729
									5.80319			0.985222			0.269189
									5.75714			4.65405			0.00766091
									0.3888			4.58473			0.39323
									6.00395			0.551092			-0.200626
									5.71056			5.30724			0.0972997
									4.08407			4.71839			0.594211
									6.23637			4.20928			0.321086
									5.16999			1.81529			0.151701
									3.5112			0.206475			-0.186797
									1.04247			0.313104			0.269
									0.171226			1.49415			0.624836
									3.29542			4.02745			0.0757951
									0.158876			1.12677			-0.384361
									4.44848			4.70217			0.175882
									0.47207			5.39627			0.139976
									0.995486			4.73958			0.180605
									0.176009			6.06229			0.577232
									0.379056			0.848047			-0.00445813
									1.88708			0.154433			-0.0873008
									3.5989			6.12154			0.0135813
									0.832773			1.34029			-0.0494585
									6.28125			4.55238			0.181017
									1.0122			0.18098			-0.565705
									0.164296			1.83649			0.377696
									0.164365			0.735375			0.47359
									1.54271			1.12043			-0.254644
									2.92885			2.99756			-0.824357
									2.1659			0.0703855			-0.0559122
									3.46327			4.21428			-0.267489
									0.0792261			5.96987			-0.624063
									2.52934			0.933916			0.116542
									5.77117			4.36727			-0.376855
									5.78562			1.27356			0.243695
									4.72131			1.6205			0.480486
									3.81484			5.56958			0.684813
									6.27388			1.79877			0.0981935
									0.405026			5.39335			0.0928151
									4.70846			5.69508			0.139885
									1.89393			4.31977			0.265362
									2.95782			3.52927			-0.312801
									5.93629			4.22738			-0.110697
									5.46708			1.33736			0.47917
									0.205905			3.44539			0.606454
									0.0639868			0.258368			0.191349
									3.21119			6.24702			-0.268919
									2.49231			6.21354			0.585184
									6.0805			6.13724			0.289678
									5.09958			0.0660424			-0.338144
									3.12698			0.984947			-0.0822579
									5.6424			0.323475			0.13494
									2.59062			0.273806			-0.094309
									5.08897			0.611242			0.00105347
									1.45557			1.66162			-0.355843
									2.80198			5.85495			-0.222822
									0.635117			4.21085			-0.0344017
									2.62879			0.44584			-0.203081
									6.1654			0.532681			-0.345544
									3.55831			4.06294			0.201844
									5.56552			0.480545			-0.360724
									3.02448			5.10517			-0.079625
									0.337347			3.35714			0.186806
									0.143			5.94092			0.0626385
									0.801681			1.51198			0.192684
									0.946062			1.54776			0.501985
									4.80876			0.176607			0.0891555
									1.27466			4.54471			0.1478
									1.59652			4.35766			-0.100613
									2.12692			0.360541			0.133615
									2.57805			1.08497			-0.0182231
									0.752325			0.699999			-0.195337
									3.33868			0.259091			0.0557711
									4.29603			1.33657			-0.240814
									0.641899			0.053252			0.0626531
									2.6714			4.94249			0.00407285
									0.809781			0.475196			0.0973497
									0.250188			1.95303			0.485799
									0.734928			2.9266			0.416316
									0.338377			5.21373			-0.108555
									2.73848			2.86601			0.300953
									2.38889			0.753887			0.171316
									0.434297			6.06554			0.631102
									5.91934			5.56053			0.060409
									5.72548			0.980247			0.148284
									3.03262			1.31114			0.0151867
									1.49412			3.52593			0.127156
									0.902514			6.05947			0.012875
									5.68136			1.55344			-0.175691
									5.95787			0.197798			0.159626
									3.73611			5.96066			0.789939
									3.89257			4.05872			0.0123801
									3.63622			1.04404			-0.0180669
									1.05791			5.63214			0.0524821
									2.69476			5.43034			-0.185184
									0.970909			6.04374			0.138552
									1.4546			6.02609			-0.204319
									1.39093			1.19539			-0.285479
									6.13174			4.82236			0.198072
									2.89746			5.13804			-0.106878
									1.88435			2.88388			-0.0571328
									0.608246			1.37913			0.0369108
									0.715732			1.23456			0.421635
									2.29408			5.64591			0.239817
									2.48949			2.4053			0.0492206
									0.211622			5.46252			-0.0953868
									2.23026			1.04152			0.367238
									0.292978			5.86103			0.247178
									2.24732			4.10371			0.625214
									0.449968			1.46862			0.22357
									3.10518			1.10303			0.138498
									5.62052			5.10203			0.0790442
									1.61147			5.49513			-0.222342
									1.95377			1.51216			0.071648
									1.14003			1.34247			0.070244
									1.84283			1.94401			-0.222055
									1.96765			0.717538			0.611591
									2.34456			5.50934			-0.16267
									1.94789			5.57514			-0.0260425
									1.58087			2.46606			-0.542432
									1.47418			6.07775			-0.523874
									3.98247			1.32461			0.00711905
									4.26113			1.37106			0.163052
									6.2595			4.8718			0.119503
									0.289584			6.13549			-0.111684
									1.24182			1.35672			-0.541177
									4.05529			5.10797			-0.162793
									3.95666			4.96492			0.13479
									6.19738			5.35947			-0.233811
									6.27438			3.60961			-0.419909
									2.72415			4.98558			-0.502507
									4.17499			0.892753			-0.276574
									6.15271			1.52408			-0.12844
									2.36569			1.48163			0.879043
									5.04893			1.33377			-0.031725
									0.0669561			2.04502			0.502217
									2.94504			2.97112			-0.428416
									5.54864			3.26589			-0.297971
									6.28086			0.249722			0.120539
									3.0243			5.71112			0.524385
									2.48282			6.05632			-0.1697
									5.53925						0.378539
									0.0320263						-0.453691
									5.02619						-0.338477
									3.2296						-0.415596
									1.03726						-0.307525
									6.18173						0.0729749
									0.27005						0.838211
									2.05399						0.235705
									6.14591						-0.343231
									4.42394						-0.0104304
									2.51508						-0.0150075
									3.06846						-0.0118014
									4.86911						0.372374
									1.8648						-0.144411
									0.834144						0.0731066
									0.38631						0.45385
									1.60284						0.426504
									0.186005						0.0428633
									1.75239						-0.458699
									1.54812						-0.266974
									5.49487						-0.239281
									1.83663						-0.124027
									1.62476						-0.227916
									6.08763						-0.512564
									2.32483						0.31918
									0.485988						0.50935
									0.00115056						0.151389
									4.9965						-0.0169955
									2.92066						0.0450623
									5.56622						0.808113
									1.02044						-0.207309
									4.05933						0.149188
									4.14316						-0.200624
									4.06171						-0.0249199
									6.26876						-0.200871
									5.8141						0.322765
									4.7606						0.10942
									4.02989						0.0275865
									4.16992						0.229918
									4.59371						-0.342303
									2.39334						-0.163459
									1.24905						-0.482028
									4.65615						0.422863
									5.28089						0.551583
									5.87217						0.0089281
									1.69028						0.0623657
									1.91503						-0.269263
									5.09837						0.416219
									5.66052						0.18899
									5.27722						0.0362633
									5.78787						0.223915
									4.85045						0.0111414
									6.17344						-0.139168
									4.82566						-0.383747
									4.54207						-0.133935
									5.994						0.761085
									5.67988						0.082268
									2.78208						-0.396524
									1.41413						-0.537487
									0.884153						-0.268683
									0.794896						-0.00352412
									5.62506						-0.593348
									1.38395						0.458454
									0.911998						-0.0409032
									0.0263856						-0.172471
									0.983275						-0.443419
									5.22744						-0.104661
									0.764331						-0.0816803
									1.42889						0.543886
									5.36033						0.00602098
									2.01583						0.124145
									2.97309						0.344034
									0.925397						-0.313767
									2.13175						-0.068956
									1.41448						0.180715
									2.57167						-0.492191
									1.03891						0.432459
									3.13771						0.191277
									2.68774						-0.161789
									3.45486						0.32285
									1.92173						0.88784
									0.918111						0.246949
									1.88239						0.0075686
									2.71674						-0.0255476
									3.28801						0.553533
									1.09321						0.604368
									5.40009						-0.121866
									1.76685						-0.10481
									3.20952						0.0709649
									0.511377						0.681974
									2.32272						0.539879
									5.75714						0.32443
									1.06712						0.426312
									0.3338						0.467091
									1.23686						0.464312
									1.50734						-0.219664
									1.06912						0.221507
									0.651956						-0.360046
									2.2125						-0.309618
									1.39641						0.170899
									1.17979						-0.115655
									2.47696						-0.269596
									0.592665						-0.237561
									0.142731						-0.259849
									2.14847						-0.332048
									0.998779						-0.330696
									0.0782943						0.181446
									2.48704						-0.175854
									0.161607						0.0822972
									6.09045						-0.184166
									0.616083						0.280446
									0.943769						0.368842
									2.78468						0.0772493
									2.22571						-0.202848
									4.83595						0.0467473
									6.27738						0.342655
									5.86722						-0.397297
									3.36128						0.224815
									5.36634						-0.581738
									5.82961						-0.109956
									0.764508						0.0496992
									4.51075						0.0557069
									5.64158						-0.118556
									3.1841						0.52777
									0.198905						0.315648
									5.08206						-0.757662
									1.74346						0.134839
									4.95539						0.094002
									2.33733						0.0120384
									5.9349						-0.0221961
									6.20015						-0.405468
									2.78703						-0.184266
									4.65983						0.0568323
									5.05087						-0.386521
									1.81852						0.166881
									3.45398						0.610228
									5.11558						0.727833
									0.0907004						0.1099
									5.29957						-0.759653
									0.453234						-0.0387334
									4.49008						0.0371313
									0.657976						0.180107
									1.59386						0.138134
									0.0816803						0.0462094
									5.89173						0.787947
									5.82384						-0.210023
									5.80751						0.535391
									4.70454						-0.0429924
									3.79769						0.113258
									3.22285						-0.148087
									3.86882						-0.335722
									4.18734						0.108036
									1.71789						0.0949306
									0.56499						-0.175869
									6.11078						-0.104705
									1.69089						-0.0104024
									3.2765						0.367393
									3.26455						-0.0950519
									3.1814						-0.254315
									2.01508						0.477204
									3.48051						0.042645
									0.159557						0.242157
									1.26481						0.0227274
									1.71349						-0.0495782
									1.63843						0.541131
									4.16983						-0.646326
									0.142258						-0.0331932
									4.34812						-0.195047
									4.57322						-0.132017
									2.56876						0.249422
									1.80758						0.503851
									2.18886						0.270796
									5.81903						0.603329
									4.3494						0.161
									5.5092						-0.138507
									2.80742						0.0517686
									3.03607						-0.485549
									1.02497						-0.0853837
									0.11045						-0.587809
									3.93912						0.44918
									6.19647						0.76161
									4.64322						0.790195
									4.49709						0.29492
									5.42022						0.357613
									3.91924						0.399362
									0.670433						0.139733
									3.6293						-0.20276
									5.62612						0.179788
									5.68172						-0.19357
									3.94733						-0.27735
									2.96469						-0.563559
									6.18095						-0.207239
									6.15883						0.219465
									5.85909						-0.280022
									6.14517						0.706313
									0.159889						-0.0944844
									2.29914						-0.237052
									4.27326						0.578768
									3.08341						0.075549
									0.100819						0.0264683
									0.271038						0.889476
									5.90353						0.305809
									5.98732						0.533019
									2.50658						0.0115632
									2.64915						-0.145952
									4.43857						0.197939
									4.44048						-0.0352792
									6.02679						0.282496
									0.797465						0.0661631
									2.92435						-0.274722
									2.74988						-0.188788
									0.265873						0.178965
									4.3843						0.258118
									1.48289						0.72066
									2.83844						-0.153457
									6.22913						0.0481476
									0.94354						0.36548
									6.16032						0.438773
									0.275306						0.299355
									0.180499						-0.180093
									4.40755						0.605775
									5.70659						0.796046
									3.2479						-0.00473729
									0.953047						0.334926
									0.881733						0.0643057
															-0.385115
															0.11321
															0.474159
															0.191278
															-0.331649
															-0.0976443
															-0.166667
															0.0435348
															0.0926764
															0.209501
															-0.295163
															0.370007
															0.333519
															0.143687
															0.413143
															0.582037
															0.0609977
															-0.447231
															-0.0347967
															0.311318
															0.238763
															0.230765
															-0.702865
															0.0284813
															0.298353
															0.00911046
															-0.209761
															-0.044709
															0.251007
															0.255425
															0.0792808
															0.289236
															0.0262488
															-0.419253
															0.32909
															0.052035
															0.189489
															-0.503735
															0.0441125
															-0.136847
															-0.660454
															0.00473365
															-0.16123
															0.0303572
															0.18965
															-0.693917
															0.153884
															0.142399
															-0.0626492
															0.163327
															0.480698
															-0.106849
															-0.223185
															0.766562
															0.258086
															-0.305356
															0.417814
															0.446671
															0.12896
															-0.121256
															-0.0199589
															0.302917
															-0.0385414
															0.318123
															-0.223219
															-0.107784
															-0.223123
															0.589632
															-0.806705
															-0.0757757
															0.486127
															0.0257973
															0.228864
															0.552227
															-0.133321
															-0.0471024
															0.162675
															-0.0827915
															-0.0133155
															0.68386
															-0.488346
															0.0814451
															0.00927105
															-0.0788659
															0.420864
															-0.0974465
															0.633315
															0.0869158
															-0.0341508
															0.14444
															0.234284
															-0.28967
															0.0937414
															0.171994
															0.556375
															-0.0710871
															0.171397
															-0.010689
															-0.0318017
															-0.754573
															-0.462816
															0.188498
															0.0629526
															0.284454
															0.172394
															0.722346
															-0.298327
															0.116831
															0.387171
															-0.0487113
															-0.76584
															-0.0282831
															0.594716
															-0.0357763
															0.112911
															-0.0286304
															-0.678827
															-0.181385
															-0.354007
															0.865466
															-0.306837
															-0.545025
															-0.842523
															-0.147183
															0.0990011
															0.20255
															-0.228205
															0.536611
															-0.688683
															0.0503689
															0.0151753
															-0.0945119
															-0.559666
															0.246228
															-0.120355
															0.817506
															-0.283824
															-0.583959
															-0.309782
															0.258219
															-0.0961131
															0.549398
															-0.313372
															-0.0219453
															0.653723
															-0.121606
															-0.0285285
															-0.174173
															0.431192
															0.456209
															0.0100619
															0.477042
															0.376604
															0.277857
															0.501272
															-0.395767
															0.42743
															0.794884
															0.587014
															0.0657223
															0.720675
															0.696954
															-0.0448312
															0.550584
															-0.32295
															-0.125478
															-0.0145817
															0.56506
															0.116038
															-0.198776
															-0.193267
															0.434945
															0.451977
															0.711768
															-0.130422
															0.587671
															0.00119555
															-0.213503
															0.570276
															-0.0367803
															0.315203
															0.224119
															-0.291428
															0.13687
															-0.0502947
															-0.233514
															0.135486
															0.396118
															0.703316
															-0.261363
															0.0246483
															-0.149492
															0.351707
															0.685692
															-0.22771
															-0.075384
															-0.0060236
															0.254167
															0.398277
															0.0339285
															0.170356
															-0.112872
															-0.590772
															-0.209223
															-0.250276
															0.0478324
															0.130691
															0.080289
															-0.348181
															0.339491
															0.0868924
															0.0224745
															0.107734
															0.43312
															-0.154009
															-0.536577
															-0.087038
															0.579053
															0.324092
															0.64112
															-0.0129455
															0.0450927
															-0.825877
															-0.0209447
															0.0656179
															-0.439087
															0.0130837
															0.586384
															0.813766
															-0.115799
															0.110991
															0.469786
															0.0509021
															-0.197896
															-0.439708
															-0.381961
															-0.25218
															-0.154488
															-0.468013
															0.431834
															-0.481784
															0.248697
															-0.485823
															0.454255
															-0.664425
															0.0169306
															-0.153699
															-0.300055
															0.0346969
															0.111182
															-0.404453
															-0.365314
															-0.0735707
															-0.150055
															0.04853
															0.373263
															-0.0291802
															-0.0924477
															-0.116501
															-0.261488
															0.00104598
															-0.189554
															-0.646062
															0.503126
															0.568285
															0.172382
															0.0540464
															-0.316841
															-0.0203179
															-0.00848005
															0.207517
															-0.0884332
															0.247685
															-0.592404
															0.458885
															0.185566
															0.301604
															0.213971
															-0.0893545
															0.07807
															0.487612
															0.125394
															0.179812
															-0.143663
															-0.101255
															-0.213327
															-0.25783
															-0.167413
															-0.0680494
															0.3659
															0.411322
															-0.0162965
															0.288265
															-0.14642
															0.408718
															0.292383
															0.574353
															-0.523249
															-0.206094
															0.345587
															-0.127061
															0.58693
															-0.330777
															0.233369
															0.0586945
															0.281399
															0.123824
															-0.0607242
															-0.0798437
															0.360773
															-0.190542
															0.399396
															-0.0246322
															0.272553
															0.100303
															0.139439
															0.163189

## Sheet: Figure 3
Fig. 3c left
		Decoding accuracy
	All data	0.714286	0.928571	0.857143	0.928571	0.928571	0.928571	0.857143
	Excluding off-track points	0.714286	0.785714	0.857143	0.928571	0.857143	0.857143	0.857143
		P value
	All data	0.64	0	0.03	0	0	0	0.01
	Excluding off-track points	0.64	0.08	0.02	0	0.03	0.01	0.01
Fig. 3c right
		Decoding accuracy
	All data	0.714286	0.571429	0.642857	0.857143	0.714286	0.714286	0.714286
	Excluding off-track points	0.714286	0.714286	0.571429	0.714286	0.714286	0.642857	0.642857
		P value
	All data	0.86	0.99	0.98	0.02	0.65	0.73	0.74
	Excluding off-track points	0.86	0.77	1	0.79	0.78	0.99	0.83

## Sheet: Figure 4
Fig. 4b																				Fig. 4e	oePC									RA cell																		Fig. 4h	Speed(100%)
	oePC - inferred activity (a.u.)					RA cells - inferred activity (a.u.)					oePC - inferred activity (a.u.)										Correlation coef.				P-value					Correlation coef.				P-value					oePC - Correlation coefficient										Exploration
	Baseline	Exploration	Reward	Other		Baseline	Exploration	Reward	Other			Baseline	Exploration	Reward	Other						Exploration	Reward	Other events		Exploration	Reward	Other events			Exploration	Reward	Other events		Exploration	Reward	Other events				Exploration	Reward	Other events							0.667634
	1.10855	1.59612	0.272709	1.11304		0.934041	0.139205	1.09521	0.0970741		1QR	0.292752	1.6192	0.156598	0.16765						-0.279498	0.442152	0.390907		0.039	1	0.977			0.460657	-0.0859749	-0.114233		0.999	0.238	0.3			1QR	-0.5305	-0.244	-0.3015							1.39764
	0.671573	10.5976	0.206124	0.202831		0.155643	0.120292	0.123435	0.0960366		Median	0.485842	3.04763	0.294713	0.531194						-0.61707	0.156206	0.0821421		0	0.914	0.642			-0.208579	0.0183193	0.0414558		0.101	0.564	0.622			Median	-0.3895	-0.1275	-0.16							0.468606
	0.468946	6.71228	0.173998	0.10566		0.322382	0.0974977	0.676925	0.862888		3QR	0.786447	4.43864	0.642366	1.07206						-0.325859	-0.345205	-0.079281		0.03	0	0.382			0.328341	-0.225717	0.154485		0.985	0	0.788			3QR	-0.2605	0.0415	-0.006							0.551476
	0.192251	1.82919	0.281508	0.107764		0.315422	0.11587	0.448428	0.129769												-0.0473084	-0.242339	0.00492139		0.383	0.006	0.557			-0.100481	-0.306723	-0.218261		0.333	0	0.108													0.503419
	0.597394	4.9429	0.704683	0.532226		0.24426	0.14044	1.6357	0.192335												0.366753	-0.260937	0.00224727		0.985	0.004	0.563			-0.363744	-0.247133	0.228591		0.047	0.024	0.94													0.662344
	0.260189	5.35316	0.123865	0.143239		0.358921	0.800629	2.22134	0.278648		Kruskal-Wallis H test										-0.443567	-0.353674	-0.390828		0	0	0.003			-0.18233	-0.25276	-0.0707566		0.246	0.007	0.342			Kruskal-Wallis H Test										0.585276
	0.869324	4.24558	0.174282	0.192397		0.550046	0.0907897	1.37698	0.091249		'Source'	'SS'	'df'	'MS'	'Chi-sq'	'Prob>Chi-sq'					-0.398008	-0.181386	-0.30805		0.053	0.06	0.007			0.252062	-0.209975	0.20101		0.836	0.058	0.921			'Source'	'SS'	'df'	'MS'	'Chi-sq'	'Prob>Chi-sq'					0.93444
	0.429786	4.00106	0.624828	2.78374		0.612631	0.0643455	0.810932	0.316117		'Columns'	1.94813e+06	3	649376	172.157	4.35507e-37					-0.70119	-0.17455	-0.20136		0	0.034	0.086			0.238361	-0.284964	-0.302048		0.835	0.003	0.005			'Columns'	374212	2	187106	58.7375	1.75916e-13					2.56749
	0.674926	5.51594	0.231762	1.44615		0.763818	0.0756189	0.804374	0.0673771		'Error'	2.20484e+06	364	6057.26							-0.653079	-0.0900294	-0.24095		0.001	0.259	0.043			0.593187	-0.207138	0.288093		0.996	0.05	0.979			'Error'	1.37779e+06	273	5046.85							0.505555
	0.56195	2.38426	0.0929428	0.0470112		0.759117	0.94617	0.437638	0.0913691		'Total'	4152972	367								-0.402101	0.288025	-0.291268		0.035	0.954	0.009			0.583239	-0.0686487	-0.0795706		0.995	0.379	0.309			'Total'	1752002	275								0.728202
	0.371335	6.12038	0.125601	1.71686		0.359544	0.0655394	0.783023	0.178879												-0.57719	-0.134975	-0.158152		0.003	0.134	0.134			-0.650792	-0.293152	-0.0451246		0	0	0.412													0.755743
	0.461637	5.89922	0.197298	0.106058		0.142204	0.110274	0.189263	0.0923589		Multiple comparison test			P							-0.712691	-0.345531	-0.296576		0	0.004	0.01			-0.237014	-0.240918	-0.276171		0.163	0.014	0.017			Multiple comparison test			P							0.41811
	0.292698	3.65408	0.711633	0.0808272		1.59163	0.361481	1.59014	0.453234		Baseline	Exploration		1.70841e-23							-0.745383	-0.276817	-0.292695		0	0	0.006			-0.481229	-0.135512	-0.101781		0.002	0.123	0.285			Exploration	Reward		1.12143e-12							0.757138
	0.499653	8.48124	0.410106	0.0816271		0.668365	0.441831	0.717985	0.193522		Baseline	Reward		0.180726							-0.712087	-0.264042	-0.272149		0.001	0	0.013			-0.488811	0.385558	0.0887029		0.001	0.998	0.753			Exploration	Other events		2.30801e-08							0.626072
	0.676806	2.44668	0.400858	0.07346		0.515685	0.128401	1.15075	1.51217		Baseline	Other		0.999978							0.0886151	-0.1695	-0.28403		0.648	0.083	0.005			-0.251118	-0.199532	-0.340565		0.093	0.01	0.009			Reward	Other events		0.302064							0.446084
	0.472031	2.80565	1.34495	0.0725608		1.4203	0.807156	1.47692	0.207791		Exploration	Reward		0							-0.477134	-0.276393	-0.177842		0.007	0	0.101			0.197089	-0.292802	-0.0199717		0.833	0.001	0.411													0.315638
	0.363329	7.26942	0.112635	0.454793		0.630636	0.163565	1.78976	0.768157		Exploration	Other		8.54204e-24							-0.492987	-0.345895	-0.164366		0.004	0	0.124			-0.494181	-0.185783	-0.25311		0.003	0.046	0.05													1.27393
	0.339107	2.78452	0.798836	0.128752		0.393063	0.0664366	1.10075	0.467154		Reward	Other		0.195524							-0.659428	-0.124784	0.0498856		0	0.177	0.617			-0.388717	-0.114506	-0.332833		0.006	0.148	0.008			oePC - P-value										0.695542
	0.431508	5.30949	0.631063	0.41168		0.598944	0.112151	1.89869	0.101703												-0.502652	0.133179	-0.112148		0.005	0.816	0.241			-0.257042	-0.413175	0.493785		0.082	0	1				Exploration	Reward	Other events							NaN
	0.446437	2.24428	0.524234	0.100924		0.583182	0.0661528	0.508826	0.272523												-0.0767131	-0.309932	0.163256		0.363	0.007	0.876			0.495344	0.250547	-0.249164		0.996	0.962	0.043			1QR	0	0.008	0.014							0.583907
	0.205277	1.28443	0.877913	0.554482		0.583659	0.169921	1.9678	0.124699												-0.571407	-0.146164	-0.0598855		0	0.112	0.37			-0.357479	-0.304133	0.0293719		0.01	0.001	0.592			Median	0.005	0.153	0.12							NaN
	0.301998	2.4161	0.152585	0.470946		0.695669	0.109617	0.661205	0.100889												-0.552881	0.580647	-0.431888		0.001	0.999	0			-0.316088	-0.133828	0.148461		0.045	0.119	0.85			3QR	0.1045	0.6875	0.4805							1.14284
	0.56785	5.65933	0.165622	0.56292		0.230547	0.101448	0.359552	0.118849		RA cells - inferred activity (a.u.)										-0.503367	-0.08892	-0.349363		0.002	0.181	0.004			0.235005	-0.114966	0.0500648		0.887	0.141	0.598													0.375474
	0.279079	2.93958	0.377174	0.717616		0.214006	0.168991	0.388295	0.111389			Baseline	Exploration	Reward	Other	3QR					-0.642473	0.00253464	-0.393047		0	0.634	0.001			0.121084	-0.235226	-0.133163		0.757	0.002	0.211													0.831465
	0.571368	4.51022	0.0937811	0.161214		0.400268	0.118876	0.575799	0.0496155		1QR	0.28775	0.10775	0.677	0.10575						-0.245709	0.0248225	-0.257954		0.09	0.594	0.036			0.458699	-0.227604	-0.208589		0.99	0.005	0.08			Kruskal-Wallis H Test										0.377463
	0.256738	3.74581	0.149344	0.0874077		0.15468	0.117546	0.652426	0.0845322		Median	0.492	0.171	1.113	0.161						-0.472665	0.44852	0.00272757		0.002	0.999	0.481			-0.526285	-0.240504	0.326858		0	0.004	0.987			'Source'	'SS'	'df'	'MS'	'Chi-sq'	'Prob>Chi-sq'					1.03895
	0.125069	0.875208	0.191742	0.255925		0.107906	0.0896615	0.131643	0.100321		3QR	0.6885	0.38125	1.66125	0.43475						-0.618944	-0.130042	-0.308923		0	0.096	0.017			0.483938	0.0460662	-0.292551		0.992	0.661	0.024			'Columns'	184076	2	92037.9	29.0615	4.89079e-07					1.05592
	0.984961	0.415615	0.985113	0.932848		0.141741	0.155819	0.247949	0.108656												0.415671	0.298414	0.111684		1	1	0.817			-0.350819	-0.320672	-0.151998		0.012	0	0.17			'Error'	1.55778e+06	273	5706.15							0.574951
	1.15709	6.88758	0.187303	0.399006		0.164325	0.0439032	0.674169	0.126985												-0.4254	0.71601	0.155393		0	1	0.898			-0.00117954	-0.329401	-0.116839		0.486	0	0.164			'Total'	1741854	275								1.26907
	0.694297	3.06986	0.223815	0.88427		0.130868	0.124136	2.86677	0.122576		Kruskal-Wallis H test										-0.353569	-0.00540959	0.0303622		0	0.46	0.611			-0.236146	-0.606785	0.00276996		0.021	0	0.509													Non-Exploration
	0.921375	4.4285	0.0981606	0.858628		0.168786	0.132601	1.48454	0.299865		'Source'	'SS'	'df'	'MS'	'Chi-sq'	'Prob>Chi-sq'					-0.509546	0.159852	-0.20101		0	0.973	0.046			-0.0185039	-0.335056	-0.266185		0.443	0	0.007			Multiple comparison test			P							1.10423
	0.28812	1.86334	0.244509	0.0861797		0.103718	0.110531	1.19184	0.088854		'Columns'	6.17379e+06	3	2.05793e+06	219.853	2.16015e-47					-0.275117	0.117264	-0.15029		0.005	0.909	0.114			-0.338383	-0.374644	0.0990732		0.001	0	0.79			Exploration	Reward		6.54774e-06							1.1269
	0.836522	4.22767	0.107237	0.20632		0.153787	0.158938	0.553236	0.160974		'Error'	1.00854e+07	576	17509.3							-0.276284	0.493253	0.261785		0.004	1	0.98			-0.303094	-0.409744	-0.0248227		0.001	0	0.473			Exploration	Other events		1.26278e-05							1.08455
	0.351095	1.80412	0.0824237	0.554651		0.118094	0.181178	0.241908	0.132021		'Total'	16259162	579								-0.360567	0.0604646	-0.130119		0	0.775	0.141			-0.0417192	-0.52575	-0.0878009		0.433	0	0.24			Reward	Other events		0.989967							1.06266
	0.576279	2.55395	0.18109	0.449498		0.49155	0.0881995	1.34863	0.0685869												-0.321523	-0.0786696	-0.253257		0.001	0.206	0.001			0.615055	-0.376096	0.147273		0.998	0	0.883													1.31264
	0.522536	1.91583	0.191036	0.342277		1.13098	0.162469	3.5477	0.104072		Multiple comparison test			P							-0.385782	-0.13061	-0.0225464		0	0.081	0.474			-0.396576	-0.40342	-0.0383671		0.047	0.001	0.425													1.39871
	0.918205	3.88722	1.45259	0.228564		0.3218	0.234218	1.63376	0.0637406		Baseline	Exploration		2.70081e-09							-0.609089	0.607003	0.453553		0.001	1	1			-0.513268	-0.396324	0.0413272		0.008	0	0.646			RA cell - Correlation coefficient										0.608751
	1.62914	2.23774	0.943742	0.139798		0.321703	0.33103	0.756372	0.334717		Baseline	Reward		2.95931e-10							-0.628905	0.769348	-0.00112164		0	1	0.513			-0.140481	-0.156449	-0.239295		0.268	0.183	0.014				Exploration	Reward	Other events							1.46402
	0.903865	5.50729	0.543069	0.107492		0.238198	0.341916	0.958017	0.129148		Baseline	Other		1.18077e-08							-0.686828	0.647948	-0.0633953		0	1	0.306			0.120725	-0.272247	0.116056		0.688	0.008	0.827			1QR	-0.3165	-0.2855	-0.23325							1.24767
	0.673184	3.39035	0.668999	0.555812		0.392465	0.123011	1.14449	0.0711131		Exploration	Reward		0							-0.360554	-0.184982	-0.147021		0.09	0.112	0.094			0.581131	-0.269865	0.121744		0.995	0.005	0.848			Median	-0.102	-0.22	-0.102							1.07393
	0.259684	3.53333	0.124918	0.521184		0.685919	0.207182	1.24741	0.276667		Exploration	Other		0.995497							-0.579297	-0.0103141	-0.0406632		0.004	0.613	0.398			-0.431011	-0.216569	-0.0397927		0.038	0.081	0.421			3QR	0.18425	-0.143	0.068							0.9841
	0.163896	3.00776	0.104636	0.394766		0.75338	0.234955	2.29509	0.54794		Reward	Other		0							-0.682703	0.521486	-0.165314		0	1	0.067			-0.318938	-0.28104	-0.0346946		0.118	0.012	0.41													1.07734
	0.613463	1.21783	1.36981	1.35039		0.40842	1.41416	0.917644	0.378086												-0.507015	-0.171097	-0.0721013		0	0.029	0.298			-0.717042	-0.135158	0.0833452		0	0.215	0.777													0.768073
	0.879209	1.38157	0.648991	1.22139		0.41456	0.0930966	0.556092	0.587935												-0.0707168	-0.21264	-0.188413		0.331	0.006	0.059			-0.304262	-0.0128877	-0.143076		0.092	0.563	0.132			Kruskal-Wallis H Test										0.716456
	0.836322	1.54663	0.638541	0.898392		0.412387	0.0919353	1.35247	0.112374												-0.436415	0.00358168	0.0762173		0.004	0.487	0.737			0.199487	-0.265667	-0.154423		0.792	0.022	0.097			'Source'	'SS'	'df'	'MS'	'Chi-sq'	'Prob>Chi-sq'					1.09801
	0.934218	1.54047	0.497433	1.31571		0.419719	0.385298	1.33998	0.251503												-0.554749	-0.359935	0.0952532		0	0	0.791			-0.101829	-0.356794	0.0745726		0.362	0	0.731			'Columns'	426271	2	213135	26.9709	1.39103e-06					1.10716
	0.793679	1.28895	0.775101	0.509415		0.359373	0.146558	0.900049	0.137552												0.631466	-0.107241	0.271964		0.999	0.122	0.984			0.274243	-0.199411	-0.0964356		0.862	0.077	0.222			'Error'	6.43302e+06	432	14891.2							0.786694
	0.779215	1.08226	0.759602	0.530161		0.225259	0.107723	1.2302	0.258855												0.781888	-0.301651	-0.0554815		1	0	0.351			-0.138603	-0.396181	0.3928		0.302	0	0.999			'Total'	6.85929e+06	434								0.451881
	0.41514	0.593819	0.560856	0.64717		0.504328	0.105023	1.29359	0.113253												-0.667601	-0.208879	0.103783		0.001	0.01	0.788			0.125013	-0.336967	0.0969555		0.708	0.004	0.795													1.21746
	1.25245	1.62895	1.53278	0.363104		0.964763	0.735534	0.417805	1.69777												-0.275359	-0.145736	-0.226592		0.137	0.07	0.017			-0.49144	-0.289698	0.0859244		0	0.001	0.73			Multiple comparison test			P							1.3541
	0.116166	3.0254	0.140145	0.100382		0.869875	0.527108	0.864857	1.88939												0.47399	-0.362765	-0.081513		0.976	0	0.264			-0.0255766	-0.193245	-0.0209664		0.428	0.016	0.448			Exploration	Reward		0.000116344							1.26182
	0.326978	4.17529	0.446754	0.582399		0.518842	0.420997	0.234465	0.594374												0.0926068	-0.388682	-0.0712975		0.655	0	0.256			-0.180389	-0.266338	-0.125974		0.148	0.003	0.17			Exploration	Other events		0.768304							1.01219
	0.413088	3.71583	2.82657	0.41564		0.819421	0.918354	1.8922	0.118313												-0.537907	-0.566366	-0.282491		0.005	0	0.072			0.00471172	-0.178266	0.0340228		0.48	0.029	0.631			Reward	Other events		4.66049e-06							1.56698
	0.205633	1.52133	0.160612	0.296354		0.67392	0.211756	1.11403	0.133384												-0.374998	-0.662359	-0.135648		0.058	0	0.237			-0.557645	-0.231794	0.073923		0	0.01	0.742													0.697881
	0.290066	2.26634	0.213132	0.127329		0.533233	0.583172	1.04363	0.110695												-0.457842	-0.523214	-0.182046		0.02	0	0.172			0.351661	-0.210115	-0.0332801		0.99	0.01	0.398													0.62142
	0.580587	1.57163	1.53257	2.14158		0.338172	0.459673	0.469433	0.0833014												-0.385323	-0.560336	-0.320405		0.037	0	0.012			-0.525976	-0.147839	0.0851496		0	0.062	0.76			RA cell - P-value										1.01523
	0.437275	1.22244	0.234498	0.460744		0.147041	0.224482	0.267892	0.24108												-0.395554	0.109212	-0.371229		0.042	0.835	0.006			-0.150226	0.197672	0.410717		0.196	0.988	0.997				Exploration	Reward	Other events							0.585601
	0.442185	6.55336	0.418937	0.174086		0.367734	1.29841	0.62571	0.535058												-0.348814	-0.117218	-0.23087		0.069	0.191	0.103			-0.37445	-0.177226	0.0500086		0.008	0.029	0.662			1QR	0.047	0.00275	0.05225							0.358119
	0.836753	1.60946	0.580325	0.641886		0.723232	0.176503	3.0257	0.47674												-0.0705371	0.371965	-0.0290614		0.318	0.999	0.401			-0.507015	-0.171097	-0.0721013		0	0.033	0.267			Median	0.35	0.026	0.285							0.891612
	0.168006	1.27719	0.136789	0.112726		0.336006	0.0657832	3.46579	1.38204												-0.152208	-0.354116	-0.196229		0.117	0	0.017			0.364296	-0.143635	0.0646417		0.991	0.06	0.707			3QR	0.83525	0.13	0.6935							0.401869
	1.05958	3.34831	1.49257	1.2337		1.40272	0.0664314	1.2352	0.60928												-0.159062	-0.176646	-0.0215002		0.096	0.016	0.442			-0.476223	-0.167079	0.0943524		0	0.033	0.769													0.674608
	0.419996	4.2179	0.12741	1.60107		0.500973	0.139404	1.04878	0.430515												-0.371123	-0.0304362	-0.30551		0	0.483	0.001			-0.479654	0.171836	-0.00480242		0.001	0.969	0.516													1.10363
	0.337026	0.836253	0.269556	0.185509		1.37211	0.446252	1.55003	0.396399												-0.433144	-0.0755784	-0.0106898		0	0.295	0.484			0.356824	-0.181669	-0.004311		0.993	0.019	0.501			Kruskal-Wallis H Test										0.938112
	1.18683	1.88539	0.64137	1.48438		1.29749	0.0423544	1.40807	0.804403												-0.395425	-0.0898795	-0.197997		0.001	0.208	0.029			0.273334	-0.407295	-0.34372		0.906	0	0.005			'Source'	'SS'	'df'	'MS'	'Chi-sq'	'Prob>Chi-sq'					0.965153
	0.126228	4.44879	0.231905	0.802209		0.668424	0.183166	0.989823	0.185022												-0.348283	-0.114026	-0.169761		0	0.176	0.055			-0.541206	-0.447815	-0.169883		0.001	0	0.174			'Columns'	918955	2	459477	58.2117	2.28822e-13					0.34667
	0.152044	4.22563	0.136219	1.40105		0.982095	1.85163	3.02536	1.38413												-0.376893	-0.0354855	-0.143949		0	0.485	0.082			-0.57307	-0.518196	-0.327029		0.001	0	0.009			'Error'	5.93236e+06	432	13732.3							0.778794
	0.243612	4.06207	0.418396	3.81403		1.02288	0.170778	1.94622	0.0804898												-0.507776	-0.116063	-0.420923		0	0.205	0			-0.0290884	0.381894	-0.194396		0.437	1	0.143			'Total'	6851315	434								0.531697
	0.406939	1.3059	0.597722	0.701811		0.553036	0.455055	3.01512	1.7871												-0.302998	-0.282984	-0.314292		0.083	0.003	0.031			-0.416271	-0.262722	-0.00535261		0.021	0.005	0.477													0.68519
	0.186533	3.26398	0.690227	2.23834		0.62839	1.68925	1.29678	0.182036												-0.436146	-0.158783	-0.620011		0.004	0.088	0			-0.322256	0.0991703	-0.243916		0.055	0.824	0.083			Multiple comparison test			P							1.12788
	0.292805	5.45694	0.307918	1.03108		0.619377	1.60976	0.18903	0.352245												-0.362512	-0.0361531	-0.423718		0.029	0.43	0.012			-0.451215	0.287983	0.0443972		0.007	0.995	0.583			Exploration	Reward		2.07308e-11							1.5663
	0.558793	5.16218	0.643363	2.26978		0.404829	3.24879	3.66052	1.10797												-0.184301	0.304454	-0.432013		0.213	0.993	0.006			-0.179947	-0.0290431	-0.0394926		0.194	0.419	0.443			Exploration	Other events		0.860561							0.382436
	0.367063	2.34474	0.476315	1.61085		0.526364	0.502624	1.84591	1.60841												-0.467518	-0.272182	-0.397357		0.003	0.009	0.015			0.507295	-0.0711972	-0.362321		0.997	0.266	0			Reward	Other events		7.20855e-10							1.19934
	0.239146	4.45298	0.199752	1.73236		0.389802	1.27983	0.869655	0.116237												-0.547633	-0.0802725	-0.390266		0	0.28	0.003			-0.188407	0.114615	-0.137763		0.172	0.864	0.219													0.466624
	0.145655	3.9851	0.811967	0.11557		1.64179	1.25429	5.60072	0.16743												-0.393455	-0.272847	0.0165481		0.009	0.01	0.543			-0.0677651	-0.535833	-0.323619		0.358	0	0.025													1.65983
	0.287722	3.82106	0.461798	0.12004		0.349753	0.151542	2.54071	0.246147												-0.326269	-0.440417	-0.129295		0.03	0	0.124			-0.549661	-0.230401	-0.247391		0.002	0.026	0.069													1.64894
	0.201478	1.03312	0.0972608	1.22475		0.5946	0.471279	2.39835	0.19081												-0.296102	-0.195998	0.271239		0.033	0.08	1			-0.254643	0.390735	-0.209285		0.122	1	0.122													1.53122
	0.150353	4.20737	0.0921593	0.240391		0.620326	0.044447	3.82634	0.143599												-0.212326	-0.0945537	0.00658571		0.113	0.25	0.525			-0.317751	-0.676428	-0.342025		0.065	0	0.005													1.54289
	0.44712	1.54602	0.108019	0.635824		0.482724	0.108677	1.89824	0.133225												-0.196158	0.0225275	0.000988225		0.133	0.6	0.48			-0.147135	-0.483636	-0.357824		0.231	0	0.005													1.58266
	0.903961	0.746646	0.563744	0.549043		1.95264	0.269802	3.77924	0.105377												-0.28321	-0.196977	-0.286645		0.03	0	0.017			0.440075	0.0498558	-0.341744		0.996	0.681	0.037													0.831249
	0.613824	0.550312	1.05562	0.733966		1.01969	0.0933517	2.20977	0.167361												-0.286857	-0.246395	-0.330012		0.03	0.05	0.002			-0.152208	-0.354116	-0.196229		0.119	0	0.01													1.26545
	0.379177	2.26152	0.580373	1.69804		0.87828	0.271231	1.68884	0.220498												-0.523384	-0.16398	-0.426862		0	0.06	0			0.222281	-0.264484	-0.102548		0.956	0	0.137													1.65589
	0.647899	8.94028	0.442626	0.0879464		1.48474	0.05163	2.79252	0.62332												-0.183507	0.0575809	-0.0704243		0.22	0.7	0.329			0.164047	0.0447237	-0.112753		0.911	0.689	0.125													NaN
	1.37639	8.57103	0.141319	0.955929		0.478844	0.0301731	2.5621	0.40395												-0.121949	0.579914	-0.157186		0.19	1	0.125			0.240123	-0.287044	-0.146131		0.973	0	0.055													0.942341
	1.18681	6.98442	0.125728	1.42802		0.243496	0.133668	0.402121	0.101623												0.105732	0.0230583	-0.161858		0.76	0.675	0.116			0.168094	-0.121634	-0.0336266		0.909	0.099	0.37													1.10991
	1.61118	7.82937	0.174694	1.46675		0.149853	0.0669618	0.756443	0.0949514												0.0382077	0.329213	0.101216		0.62	0.976	0.757			-0.292537	-0.382044	-0.342773		0.005	0	0													0.714112
	0.505407	0.40584	0.111509	4.83836		0.2331	0.0877978	0.127218	0.146715												-0.140556	-0.165607	-0.43952		0.3	0.172	0.009			0.0758627	-0.0174802	-0.127686		0.709	0.461	0.126													1.04202
	0.578937	2.37056	0.198493	0.127467		0.318217	0.266499	0.554237	0.0847383												-0.559952	-0.124714	-0.0265607		0	0.235	0.462			0.120376	0.108025	-0.237288		0.819	0.804	0.008													0.617372
	1.06845	1.98038	1.02798	0.356464		1.00387	0.286548	1.99981	0.300606												-0.48322	-0.172512	-0.452492		0.01	0.134	0.022			-0.147933	-0.20941	0.0185189		0.131	0.011	0.57													1.00849
	1.00153	2.75523	0.502605	2.90187		0.208574	0.0763048	0.28859	0.148916												0.0554372	-0.159633	-0.492658		0.48	0.085	0.008			-0.191945	-0.219542	-0.247292		0.158	0.03	0.014													0.577426
	0.706876	3.74231	0.172261	0.621079		0.500511	0.106999	0.464281	0.511171												-0.400805	-0.187074	-0.437294		0.02	0.086	0.036			-0.20146	-0.161973	-0.259258		0.133	0.08	0.008													1.27667
	0.597848	3.13502	0.106446	0.627673		0.251077	0.156719	0.874888	0.683153												-0.595166	0.480519	-0.314299		0	0.997	0.186			-0.390696	-0.175946	-0.335373		0.001	0.04	0.001													1.13204
	0.509426	3.94619	0.951006	0.599709		0.291063	0.116185	0.495745	0.117097												-0.302567	-0.187927	0.0117428		0.14	0.062	0.544			0.303526	-0.252164	-0.343835		0.965	0.01	0													1.15969
						0.987781	0.247673	1.4711	1.20968																					-0.367305	-0.23578	-0.131586		0.029	0.03	0.095													1.35016
						0.829862	1.04885	1.88881	0.493146																					-0.0336586	-0.230316	-0.232376		0.56	0.027	0.01													1.3037
						0.749258	0.593547	1.11315	0.258134																					-0.0867329	-0.224947	0.04225		0.35	0.04	0.689													0.651803
						0.634506	0.814741	1.73697	0.0911344																					-0.154552	-0.217594	-0.294799		0.21	0.041	0													1.19542
						0.542988	0.401378	0.834278	0.183502																					0.420968	-0.206751	0.637237		0.97	0.036	0.999													0.938811
						0.152055	0.203026	0.658581	0.21413																					-0.0121696	-0.296495	-0.102058		0.48	0	0.275													0.920185
						0.618573	0.206991	1.6572	0.0982712																					-0.0473126	-0.140051	-0.135579		0.4	0.115	0.18													0.67139
						0.463133	0.379816	0.931908	0.115057																					0.542789	-0.252397	-0.379495		0.99	0.016	0.004													1.01518
						0.643683	0.285594	0.825469	0.0955704																					-0.00473906	-0.241486	0.422469		0.53	0.031	0.996													0.772033
						0.493368	0.509489	0.697878	0.157783																					0.180076	-0.195643	0.118419		0.9	0.071	0.763													0.718426
						0.78587	0.849643	1.475	0.359262																					0.0387493	-0.130002	-0.1579		0.52	0.206	0.126													0.939708
						0.847449	0.369275	1.96001	0.109239																					0.380397	-0.248967	0.047089		0.97	0.023	0.654													1.10858
						0.54644	0.337254	1.20997	1.31241																					-0.159514	-0.299119	-0.271708		0.19	0.001	0.016													1.06452
						0.278102	0.472355	1.29989	0.686448																					-0.173915	-0.379682	-0.224707		0.22	0	0.015													1.00364
						0.968579	0.310835	1.43478	0.552428																					0.212017	-0.225819	-0.189443		0.9	0.005	0.098													1.07568
						0.479884	0.166427	0.918772	0.119965																					-0.460981	-0.262246	-0.205569		0	0.026	0.059													Reward_expecting
						0.720501	0.237294	1.21862	0.446134																					-0.16626	-0.175818	-0.0768136		0.28	0.036	0.332													0.864382
						1.05797	0.556076	1.77405	0.667513																					0.0583658	-0.0379305	0.424682		0.79	0.428	0.994													0.779151
						0.569609	0.373528	1.06865	0.113999																					-0.113926	-0.403804	-0.110307		0.36	0	0.286													0.800435
						0.293975	1.23881	0.730951	0.922113																					0.101527	-0.243002	0.019869		0.78	0.012	0.571													1.27197
						0.385288	0.235901	0.340903	1.02696																					0.362175	-0.252406	-0.301104		0.99	0.004	0													0.316226
						0.782232	0.188562	1.83392	0.296418																					-0.358776	-0.145021	-0.219865		0.02	0.169	0.053													0.957104
						0.335212	0.24217	0.845321	0.150866																					0.334819	-0.220312	-0.296608		0.98	0.023	0.006													1.02028
						0.369861	0.376774	0.945188	0.29634																					0.410345	-0.160406	-0.155038		1	0.13	0.111													0.655882
						0.606803	0.26797	0.728615	0.177281																					-0.149894	-0.211996	-0.15451		0.16	0.056	0.119													0.732801
						0.257364	0.0774784	0.184926	0.0999642																					-0.545575	-0.168971	0.123778		0	0.009	0.807													1.42098
						0.225803	0.23545	1.04714	0.142484																					0.52588	-0.130357	-0.174614		1	0.19	0.081													1.21066
						0.38606	0.0950235	1.48308	0.308914																					0.605109	-0.183214	-0.186152		1	0.096	0.08													1.46174
						0.462682	0.121747	1.15158	0.108791																					0.620933	-0.0945497	0.0664455		1	0.266	0.717													1.65389
						0.137161	0.0761405	0.225933	0.111697																					-0.17384	-0.203799	-0.125106		0.12	0.043	0.184													1.03265
						0.181589	0.141651	0.933816	0.127223																					-0.29534	-0.29302	0.11852		0.02	0.001	0.808													0.664815
						0.272686	0.268971	1.06902	0.102314																					-0.438076	-0.289392	-0.0337398		0	0.007	0.437													0.683695
						0.907245	0.574594	1.56375	0.0682262																					-0.0212191	-0.189117	0.125533		0.39	0.085	0.673													0.583005
						1.41171	0.282509	3.08559	1.24476																					0.164296	-0.362207	-0.0180068		0.75	0.006	0.468													0.630713
						0.874389	0.537683	2.07775	0.0650996																					0.0925032	-0.25243	0.63394		0.59	0.019	0.998													1.27207
						1.04426	0.58073	1.5338	0.0766462																					0.155025	-0.16757	0.090857		0.65	0.135	0.634													1.51409
						0.394013	0.0903577	0.400983	0.0680517																					-0.0899406	-0.166926	-0.114586		0.38	0.062	0.347													1.52034
						0.546058	0.0835791	1.83312	0.0527173																					0.0843936	-0.271159	0.236477		0.63	0.003	0.815													1.06891
						0.589365	0.257345	1.2111	0.0944064																					-0.0661103	0.0266728	0.41224		0.4	0.644	0.935													1.57248
						0.394146	0.364747	1.31642	0.718458																					0.377606	-0.17184	-0.390993		0.92	0.13	0.071													0.637975
						0.491923	0.100539	2.22142	1.27303																					0.0259412	-0.26817	0.163374		0.69	0.016	0.758													0.949672
						0.265949	0.106343	1.05302	0.242366																					0.336331	-0.250527	-0.324656		0.91	0.021	0.149													1.50834
						0.158778	0.111447	1.4773	0.0878921																					-0.0213958	0.240019	0.56485		0.47	0.91	0.992													1.36799
						0.585211	0.233969	1.67426	0.161434																					-0.124354	-0.177345	0.593454		0.32	0.125	0.997													0.512171
						0.499204	0.0964832	1.37174	0.102741																					-0.0301914	-0.30752	-0.457978		0.41	0.002	0.023													0.320934
						0.258824	0.11219	1.03753	0.138143																					-0.315486	-0.253906	-0.609631		0.1	0.041	0.004													0.490257
						0.152942	0.10971	0.963701	0.045195																					-0.290233	0.259837	-0.482713		0.13	0.926	0.023													0.556118
						0.238434	0.100159	0.695887	0.129035																					-0.147252	-0.179408	-0.0526439		0.29	0.102	0.411													0.363016
						0.233375	0.0702612	0.67706	0.117532																					-0.153519	-0.225085	-0.560081		0.3	0.025	0.012													0.378301
						0.295246	0.0847069	0.423266	0.105554																					0.0451212	-0.0672127	0.508104		0.58	0.418	0.981													0.275765
						0.542214	1.02378	1.04887	1.15133																					-0.240994	-0.24698	-0.193093		0.21	0.006	0.05													0.667344
						0.318682	0.160765	0.518684	0.265008																					0.102214	0.0505002	-0.126937		0.7	0.702	0.169													0.608802
						0.194591	0.139859	1.17734	1.70966																					-0.341849	-0.223469	-0.429634		0.12	0.016	0													0.280511
[truncated: 28 more columns]

## Sheet: Figure 5
Fig. 5b
ΔActivity (100%)						ΔActivity (100%)								ΔCOM (radians)						ΔCOM (radians)							Spatial correlation						Spatial correlation								Place field remaining(%)						Difference index
0cm(control)	0.5cm	1.0cm	2.0cm	4.0cm			0cm	0.5cm	1.0cm	2.0cm	4.0cm			0cm(control)	0.5cm	1.0cm	2.0cm	4.0cm			0cm	0.5cm	1.0cm	2.0cm	4.0cm		0cm(control)	0.5cm	1.0cm	2.0cm	4.0cm			0cm	0.5cm	1.0cm	2.0cm	4.0cm			0.5cm	original	9	0.666667			0.5cm
0.484445	0.430319	0.594227	0.812366	0.959822		1QR	0.1595	0.1623	0.414	0.6061	0.7996			0.219877	0.206155	0.495537	0.159406	2.43499		1QR	0.0627	0.073	0.2063	0.563	1.6917		0.886007	0.610614	0.515439	0.00872446	-0.112714		1QR	0.6035	0.3287	0.2567	-0.1292	-0.1204				moved	6				Original	Moved
0.461705	0.637319	0.410849	0.893643	0.927541		Median	0.2702	0.3565	0.6378	0.7312	0.9229			0.354755	0.315055	2.89055	2.90819	2.13069		Median	0.1451	0.2062	0.4722	0.995	2.2395		0.476311	0.369661	-0.0936776	-0.701577	0.104464		Median	0.852	0.4987	0.5139	0.3132	-0.0208									0.857377	0.942485
0.231134	0.338598	0.461052	0.0265667	0.982711		3QR	0.45	0.4821	0.8066	0.9169	0.9388			0.208646	0.0704478	0.456163	0.801206	1.11214		3QR	0.336	0.4893	0.8549	2.1513	2.5761		0.628264	0.647376	0.72337	0.0844145	-0.190401		3QR	0.9194	0.6198	0.666	0.7017	0.0993									0.46165	0.0306753
0.224886	0.391089	0.417106	0.649964	0.970872										0.315343	0.716927	0.520778	0.467134	2.5487									0.720711	0.55953	0.512456	-0.267164	0.0469697										1cm	original	20	0.4			0.903	0.894497
0.255697	0.166751	0.637624	0.940764	0.852412										1.14571	0.961096	0.308239	0.65893	3.06917									0.46368	0.312948	0.383256	0.629334	-0.0189639											moved	8				0.825534	0.914807
0.193361	0.650088	0.947358	0.940161	0.931761		Kruskal-Wallis H test								0.0110654	0.12027	2.36883	3.03481	2.62458		Kruskal-Wallis H test							0.666735	-0.112271	0.496343	0.542042	-0.0536346		Kruskal-Wallis H test														0.949092	0.974289
0.403166	0.148854	0.703348	0.646543	0.808375		'Source'	'SS'	'df'	'MS'	'Chi-sq'	'Prob>Chi-sq'			3.04925	0.413384	0.990132	1.18884	2.827		'Source'	'SS'	'df'	'MS'	'Chi-sq'	'Prob>Chi-sq'		0.379172	0.498697	0.55261	0.773977	0.451761		'Source'	'SS'	'df'	'MS'	'Chi-sq'	'Prob>Chi-sq'									0.89675	0.268988
0.319446	0.356466	0.568879	0.565637	0.773474		'Groups'	65753.4	4	16438.3	50.0978	3.44501e-10			1.53747	0.0730583	0.0769041	1.39445	2.00956		'Groups'	48424.8	4	12106.2	36.8951	1.89321e-07		0.241309	0.648163	0.642849	0.798313	0.0975463		'Groups'	67524.4	4	16881.1	51.4472	1.80002e-10			2cm	original	8	0.125			0.855974	0.894181
0.548411	0.0131944	0.784633		0.922864		'Error'	96996.6	120	808.305					0.242371	0.0727871	1.00838		2.23946		'Error'	114325	120	952.71				0.915955	0.333891	0.847451		0.410121		'Error'	95225.6	120	793.546						moved	1				0.835734	0.819047
0.41178		0.91991		0.692473		'Total'	162750	124						0.0999415		0.639484		1.13827		'Total'	162750	124					0.911467		-0.121429		-0.0207511		'Total'	162750	124												0.895067	0.965043
0.450186		0.637962		0.915542										0.116116		0.488194		1.15674									0.851966		0.713272		-0.143543										4cm	original	13	0
0.289312		0.802313		0.757024		Multiple comparison test			P					0.0313425		0.0799949		2.55996		Multiple comparison test			P				0.990157		0.689193		-0.10638		Multiple comparison test			P						moved	0
0.0815547		0.243975		0.925866		0cm	0.5cm		1					0.0413665		0.719768		1.86995		0cm	0.5cm		0.997923				0.983356		0.575613		-0.194649		0cm	0.5cm		0.0260151
0.268518		0.0619071				0cm	1.0cm		0.00177					0.118134		0.417448				0cm	1.0cm		0.172478				0.806117		0.191912				0cm	1.0cm		0.00164386
0.164641		0.144249				0cm	2.0cm		0.00836					0.0990795		0.17199				0cm	2.0cm		0.0153967				0.903847		0.562012				0cm	2.0cm		0.0130874
0.0760988		0.106007				0cm	4.0cm		1.42995e-08					0.165987		0.0688333				0cm	4.0cm		6.54417e-07				0.930384		0.860626				0cm	4.0cm		1.56053e-08
0.652079		0.949816				0.5cm	1.0cm		0.53265					0.175327		1.38544				0.5cm	1.0cm		0.798009				0.840417		0.16815				0.5cm	1.0cm		0.999217
0.513598		0.810863				0.5cm	2.0cm		0.27003					0.274473		0.240537				0.5cm	2.0cm		0.193736				0.733207		0.110979				0.5cm	2.0cm		0.99858
0.817461		0.835835				0.5cm	4.0cm		0.00141					0.233669		0.00343879				0.5cm	4.0cm		0.00443532				0.859624		0.341035				0.5cm	4.0cm		0.386778
0.400291		0.652087				1.0cm	2.0cm		1					0.0751206		0.384202				1.0cm	2.0cm		0.600548				0.891151		0.321411				1.0cm	2.0cm		0.980184
0.310685						1.0cm	4.0cm		0.14105					0.0729132						1.0cm	4.0cm		0.0235296				0.934294						1.0cm	4.0cm		0.105192
0.449269						2.0cm	4.0cm		1					0.0134084						2.0cm	4.0cm		0.843195				0.989719						2.0cm	4.0cm		0.622421
0.742415														0.0755167													0.897666
0.143339														0.140992													0.871601
0.22965														0.0452969													0.932325
0.402069														0.0991035													0.86458																				Difference index
0.145989														0.062792													0.910912																					Original	Moved
0.368834														0.0840805													0.795265																				1QR	0.8332	0.6815
0.0191827														0.0391596													0.970107																				Meidan	0.8574	0.8945
0.00497048														0.00476955													0.84932																				3QR	0.8983	0.9481
0.305071														0.159555													0.926431
0.465021														0.127664													0.923069
0.460334														0.0501703													0.881926																				Paired Wilcoxon signed rank test, two-sided
0.311928														0.231312													0.419628																				P		0.8203
0.0982504														1.74447													0.321837
0.451001														0.496186													0.0510083
0.270179														0.0803317													0.610212
0.278713														0.338363													0.684016
0.0989189														0.541391													0.613946
0.412938														0.0427407													0.934585
0.210721														1.92508													0.749836
0.129424														0.175552													0.733047
0.157752														2.61394													0.469116
0.130529														0.135838													0.821317
0.0971673														0.00993825													0.920562
0.432557														0.0515955													0.962631
0.60708														3.06707													0.711754
0.168202														1.59886													0.337591
0.145522														0.0439006													0.906766
0.224123														0.0277126													0.866486
0.231872														3.11737													0.325911
0.253412														0.0921738													0.57631
0.2673														0.027776													0.968738
0.458287														0.329002													0.601329
0.515563														0.00837889													0.996711
0.0361487														1.45533													0.0245491
0.0574279														0.642485													0.468729
0.220559														0.145074													0.829476
0.503739														0.521545													0.120321
0.547807														0.442706													0.97885
0.00626588														0.101951													0.884567
0.584662														0.109019													0.938743
0.444814														0.0617701													0.98125
0.0521716														1.88269													0.855435
0.206671														1.665													0.274083
0.179987														0.247296													0.592329
0.023649														0.0179882													0.856763
0.597688														0.013972													0.906866
0.274052														0.0907299													0.949183
0.257565														0.305081													0.920918
0.168564														0.0626249													0.904736
0.0109441														0.170496													0.729808
0.280776														0.157812													0.478504
0.331643														0.165863													0.415704
0.600666														0.248042													0.785983

## Sheet: Figure 6
Fig. 6b																												Fig. 6d
	Spatial correlation			Spatial correlation				ΔCOM (radians)			ΔCOM (radians)				Difference index					Difference index								Spatial correlation			Spatial correlation				ΔCOM (radians)			ΔCOM (radians)				Difference index					Difference index
	oePC observed	cPC_observed			oePC observed	cPC_observed		oePC observed	cPC_observed			oePC observed	cPC_observed		oePC early	oePC late	cPC early	cPC late			oePC original	oePC novel	cPC original	cPC novel				oePC observed	cPC_observed			oePC observed	cPC_observed		oePC	cPC			oePC	cPC		oePC original	oePC novel	cPC original	cPC novel			oePC original	oePC novel
	0.331408	0.580311		1QR	0.3958	0.2157		2.28454	0.407939		1QR	0.169	0.1587		0.81698	0.424932	-0.346117	-0.0323902		1QR	0.8109	0.3625	-0.1747	-0.1966				-0.0333684	0.166186		1QR	-0.2038	-0.2064		0.851644	2.48682		1QR	0.679	0.6674		0.824436	0.379872	-0.36794	0.884798		1QR	0.7399	-0.1068
	0.26251	0.730797		Meidan	0.5435	0.5582		1.59601	0.568306		Meidan	0.4685	0.4447		0.966019	0.946269	0.809793	-0.906003		Meidan	0.8488	0.7417	0.0316	0.0242				0.633718	-0.147859		Meidan	-0.0114	-0.0928		0.463587	2.33824		Meidan	1.8821	1.5831		0.982307	0.461654	-0.286036	-0.271981		Meidan	0.9144	0.2439
	0.497449	-0.521656		3QR	0.8335	0.8244		1.43038	2.62872		3QR	1.0463	1.2472		0.549563	0.947994	0.86831	0.34252		3QR	0.9051	0.8788	0.2662	0.2447				0.106635	0.468089		3QR	0.2556	0.1559		1.91728	1.82731		3QR	2.192	2.3481		0.906577	0.14848	0.107696	0.326985		3QR	0.9587	0.7801
	0.962558	0.90266						0.0364997	0.131027						0.844497	0.810131	0.363727	-0.602878										-0.262756	-0.230841						2.50146	2.15939						0.986508	0.72194	0.465686	0.635848
	0.682198	0.907062						0.21738	0.865123						0.87285	0.731046	0.157972	0.0757054										-0.265155	0.268229						2.1762	0.371606						0.930094	-0.131808	0.389949	-0.361147
	0.897495	0.238273		Two-sample Kolmogorov-Smirnov test, two-sided				0.0838687	0.879357		Two-sided Mann-Whitney U test				0.72681	0.744586	-0.363116	0.122612		Kruskal-Wallis H test								-0.0114361	-0.682327		Two-sample Kolmogorov-Smirnov test, two-sided				2.79547	2.82909		Two-sided Mann-Whitney U test				0.914436	-0.415391	0.0455143	-0.231642		Kruskal-Wallis H test
	0.862151	0.946084		P		0.0497		0.361481	0.0392715		P		0.7726		0.901717	0.1391	-0.207908	-0.0224565		'Source'	'SS'	'df'	'MS'	'Chi-sq'	'Prob>Chi-sq'			0.155245	-0.39287		P		0.326992		0.501343	1.12018		P		0.969283		0.941272	0.799423	0.345543	0.249285		'Source'	'SS'	'df'
	0.979165	0.592452						0.0205572	0.744881						0.909765	0.98504	0.0319178	6.43724e-05		'Groups'	8.27325e+06	3	2.75775e+06	135.967	2.79869e-29			0.467883	-0.149014						0.626305	0.68478						0.964445	0.836316	0.458152	-0.758942		'Groups'	215441	3
	0.253043	0.973684						0.798025	0.122985						0.941469	0.93944	0.465312	-0.523097		'Error'	4.36297e+07	850	51329					0.795032	0.722462						0.131308	0.21879						0.449887	-0.0318233	0.0918221	0.257216		'Error'	1.42479e+06	266
	0.439039	0.538328						0.696239	0.539862						0.829461	0.362488	0.655176	0.359004		'Total'	5.19029e+07	853						-0.539702	0.51703						1.73824	0.898102						0.711671	-0.580838	-0.498726	-0.183663		'Total'	1.64023e+06	269
	0.337342	0.480996						2.57686	0.61588						0.836837	0.502066	-0.315301	-0.266868										-0.0639343	0.330879						2.19726	1.28665						0.695907	0.24389	0.265676	0.324679
	0.762224	0.378497						0.0499764	0.417763						0.853055	0.762525	-0.178047	-0.472538		Multiple comparison test		P						0.194138	-0.407828						0.837179	2.26505						0.834629	0.0129752	0.566569	-0.711492		Multiple comparison test		P
	0.505595	0.584677						0.449797	0.722465						0.825112	0.85255	0.352204	-0.0315837		oePC early	oePC late	0.189062						-0.244539	0.164993						2.0013	0.511042						0.932293	-0.361853	0.293167	0.868611		oePC original	oePC novel	0.00240495
	0.62744	0.398082						0.218392	1.1319						0.940601	0.303862	0.133236	-0.445578		oePC early	cPC early	1.50264e-20						0.276092	-0.182796						1.88209	1.46168						0.967176	0.825622	-0.183417	-0.0284858		oePC original	cPC original	2.2679e-08
	0.69304	-0.11798						0.169016	2.67162						0.513253	0.418993	0.877105	-0.0515139		oePC early	cPC late	3.56036e-22						-0.0815048	-0.25307						2.25712	1.71262						0.4953	0.920412	0.864799	0.406786		oePC original	cPC novel	4.91254e-06
	0.398198	0.0851172						1.16187	2.59168						0.810908	0.0383016	0.159402	0.168138		oePC late	cPC early	2.67357e-10							-0.103998							1.3387								0.108524	-0.45715		oePC novel	cPC original	0.630647
	0.834241	-0.209012						0.185451	2.57746						0.825616	0.304218	0.877459	0.173807		oePC late	cPC late	2.61344e-11							-0.50993							3.1389								-0.282542	0.180553		oePC novel	cPC novel	0.995634
	0.647119	0.820557						0.100457	0.172817						0.91407	0.780915	0.419361	0.190898		cPC early	cPC late	0.839753							-0.337567							1.41181								0.318494	0.47432		cPC original	cPC novel	0.172711
	-0.208411	0.363392						2.88097	0.0479078						0.905127	0.541823	-0.0908559	0.534989											-0.0361903							1.64417								0.789588	-0.261498
	0.319131	0.962042						1.30379	0.0261721						0.967883	0.878803	-0.26925	-0.0420568											-0.316763							1.64929								0.00672272	0.431718
	0.303971	0.851803						0.408305	0.015215						0.778151	0.235629	0.0927064	-0.114635											-0.200168							1.70804								0.646769	-0.369009
	0.429125	0.830027						1.04633	0.138065						0.757867	0.512533	0.878925	-0.0962036											-0.184089							1.59582								0.660289	0.546827
	0.395846	-0.182796						1.86973	2.54939						0.878731	-0.272618	0.120437	-0.619535											-0.204171							1.73812								0.819514	0.516879
	0.545637	0.962021						0.86579	0.00578632						0.978795	0.939391	-0.470616	-0.0610446											0.606482							0.204304								-0.206528	0.532156
	0.833529	0.857566						0.633873	0.124618						0.816895	0.832824	-0.144787	0.654996											-0.10895							0.504277								0.425744	0.171231
	0.52519	0.532368						0.58236	1.74897						0.896125	0.738733	-0.0630611	-0.148832											0.706928							0.342569								0.00199137	0.488139
	0.771267	0.7245						0.386081	0.671542						0.881317	0.752262	-0.68045	-0.00147933											0.146714							1.0273								-0.374523	-0.211186
	0.735945	0.969856						0.28487	0.0541592						0.805514	-0.121843	-0.1582	0.106232											-0.387081							2.73596								0.673861	0.113004
	0.541282	0.463431						0.52822	1.15249						0.788697	-0.634479	0.238309	0.0264913											0.132412							0.573563								-0.281443	-0.162564
	0.34579	0.573301						0.487179	0.121649						0.972886	0.978251	0.10722	0.101806											-0.00208109							0.691583								0.21102	-0.167902
	0.878031	0.889301						0.145043	0.0922067						0.814794	0.906949	-0.0708041	-0.634515											0.654669							0.0982483								0.501166	-0.133909
	0.868611	0.888						0.102105	0.060409						0.866453	0.958478	0.0832803	-0.341586											0.282668							0.829095								0.301731	-0.46792
	0.941815	0.574149						0.0125375	0.33319						0.881224	0.723327	-0.229792	-0.622969											-0.43293							2.42967								0.669058	0.274116
	0.405994	0.986751						0.609573	0.00877249						0.796575	0.8655	-0.00561563	-0.683219											0.0206517							0.816317								0.897939	0.176135
		0.205389							0.434504								0.191589	-0.230003											0.377964							0.901384								0.700244	0.363225
		0.775722							0.194388								0.0148287	-0.577554											0.053719							0.65744								-0.185736	0.880868
		-0.0825454							2.54119								0.438853	-0.228811											0.325241							0.252776								0.770989	0.689978
		0.0149156							2.13628								0.349264	-0.208743											0.46216							0.347394								0.624503	0.0356672
		0.791534							0.240583								-0.427932	0.0215609											0.171209							2.03569								0.323985	0.732271
		0.684202							0.0970872								-0.459814	-0.335759											-0.097873							2.80474								0.351986	0.144673
		0.131286							2.26076								0.431289	-0.867856											-0.0139698							1.14971								-0.243051	-0.292704
		0.299803							0.413015								-0.213392	-0.245545											0.104165							1.72574								0.347524	0.855623
		-0.0892394							2.57787								0.0135768	-0.161423											0.101704							0.676777								-0.660572	0.521363
		0.0914329							0.691907								0.617538	0.0153057											-0.41084							1.47423								-0.899412	0.278077
		-0.0211689							2.67905								0.163825	0.329106											0.0294497							0.913693								0.635012	-0.442282
		0.329658							1.70147								0.655978	0.400763											0.228463							0.185057								0.161184	-0.413385
		0.476561							0.730491								0.179543	-0.632881											0.0861572							2.87264								-0.340525	0.564326
		0.893766							0.142406								-0.696977	0.884397											-0.499494							2.48792								0.749027	0.102684
		0.578803							0.468766								0.0801149	-0.0441386											-0.158082							1.5538								-0.122174	0.782376
		0.977211							0.0240514								0.103846	-0.428901											0.0369874							1.15344								-0.71454	0.871936
		0.926053							0.202737								-0.0290224	-0.273424											-0.293154							3.07543								0.588923	0.644988
		0.706583							0.0645494								0.089105	0.788711											0.00766259							0.836819								-0.662084	0.873657
		0.689722							0.44169								-0.0625489	-0.0585553											0.0581867							1.53471								-0.647174	0.244955
		0.159135							0.782727								0.0316426	0.0980318											-0.109009							1.63447								0.128823	-0.653874
		0.0566106							1.25004								0.122662	-0.474344											-0.0213759							0.263119								-0.182372	0.508209
		0.267526							0.627174								-0.254863	0.269057											-0.0922137							2.07195								-0.620583	0.653399
		0.744228							0.0465789								0.0550051	0.442591											-0.0772049							2.68787								-0.167276	-0.406538
		0.92556							0.20923								0.337833	0.449257											0.627222							0.539109								0.0607752	0.0092651
		0.950848							0.0703898								-0.233834	0.0592911											-0.303235							2.99554								-0.705349	-0.0204467
		-0.0155663							0.861609								-0.313509	0.180061											0.133492							0.246434								-0.370907	0.158299
		0.862696							0.136604								-0.375154	0.478614											0.576849							0.500744								0.513238	0.843742
		0.13366							1.00536								-0.152587	0.155252											0.281524							2.25379								0.147712	0.878797
		0.774298							0.424348								-0.0463942	0.367069											-0.16034							2.85227								-0.72861	0.875799
		0.85215							0.0282018								0.0416698	-0.212487											-0.0664122							1.04389								0.401975	0.15868
		-0.0182854							2.67782								0.602689	-0.551723											-0.165314							3.08699								0.504872	0.833256
		0.498338							1.27104								-0.273542	-0.342808											0.0754504							1.16565								0.699221	0.903994
		0.810942							0.114934								0.069687	-0.891495											-0.257177							2.98951								0.0856522	-0.739653
		0.63611							0.536658								0.194856	0.589371											-0.0635676							2.68411								-0.690099	0.841808
		0.362997							2.88613								-0.36143	-0.0982723											-0.203765							1.55328								-0.573529	0.411704
		0.742709							0.123478								-0.216033	0.693266											-0.00707019							1.62074								-0.573211	0.0117426
		0.721992							0.375357								-0.671629	-0.215626											-0.300354							1.94137								0.825993	0.501187
		0.872658							0.28022								0.590041	0.29532											0.202235							1.84776								-0.392875	-0.32963
		0.480637							1.26051								0.499001	0.405247											-0.191892							1.88741								0.581708	0.378025
		0.641356							1.17467								0.424326	0.392749											-0.30082							2.34475								-0.071136	0.778835
		-0.478107							2.91333								-0.522654	-0.0987756											-0.194901							2.09285								0.509513	0.527058
		0.519825							1.31489								-0.182127	-0.657387											-0.246521							2.25396								0.64719	0.031734
		-0.191246							1.61211								-0.432376	0.137048											-0.221939							1.78425								0.762175	-0.0434173
		0.266964							2.13885								-0.309939	0.297678											-0.407322							3.05608								-0.73181	-0.897177
		0.66886							0.170408								-0.268212	-0.186574											0.451896							0.18474								0.344805	0.340924
		-0.0112238							2.22123								-0.308531	-0.0515107											-0.0873557							3.0587								0.0837698	-0.602397
		0.395937							1.24622								0.238383	0.0978204											-0.459291							2.95617								0.305307	0.37526
		0.426362							0.638972								0.528939	-0.38803											-0.195113							2.90932								0.306714	0.564635
		0.0555832							1.66067								-0.396052	-0.465317											-0.130958							2.35153								-0.397054	0.158474
		0.165057							1.04593								0.514796	0.225243											-0.18968							1.33386								-0.0232166	-0.680062
		0.91129							0.135355								0.0305458	0.122489											0.341325							0.596896								0.429118	0.921897
		0.769291							0.24255								0.515246	0.331488											-0.207664							1.59486								-0.518747	0.307323
		0.681217							0.368771								0.416587	0.481215											-0.260556							2.59521								-0.222605	0.821431
		0.897998							0.164928								-0.43254	-0.114585											-0.14347							1.3763								0.195039	-0.674989
		0.923737							0.0555001								0.092614	0.187609											-0.0932971							2.11404								0.238164	-0.104436
		0.490052							1.22278								-0.407761	0.160644											-0.896127							2.69737								-0.344494	-0.473748
		0.953352							0.048433								0.330343	-0.0151761											-0.108806							3.05866								-0.0212831	0.684277
		0.896897							0.140687								-0.121753	0.395246											0.113194							2.61605								0.14428	-0.568528
		0.885103							0.04279								-0.0830338	0.305008											-0.00992773							0.763956								0.182471	-0.336784
		0.523117							0.961347								0.246117	0.440658											0.438396							0.266865								-0.0249288	0.744557
		0.269192							1.11239								0.237063	-0.0187843											-0.148316							1.00325								-0.21603	-0.29384
		0.225898							0.59533								0.0360185	0.163209											-0.317961							2.96925								0.610249	0.233595
		0.303421							0.583784								0.248916	0.0170248											0.650886							0.331532								0.591741	0.233259
		0.558189							1.13591								-0.452774	0.140124											-0.291731							2.46586								-0.556958	0.435587
		0.744226							0.281502								0.38468	-0.253529											-0.159664							2.39331								-0.355561	-0.721187
		0.123894							1.33508								-0.0375121	0.219561											0.0738339							1.75134								-0.280384	0.311762
		-0.0432316							0.953327								0.264943	0.181843											-0.191							2.8069								0.759811	0.779365
		-0.25371							2.23213								-0.060878	0.217018											-0.386214							3.11063								0.243589	0.824141
		-0.212197							3.00288								0.244066	-0.282783											-0.420826							2.78468								-0.315083	-0.292473
		-0.00347071							0.322768								0.17409	-0.378071											-0.369019							1.81926								0.746005	0.164031
		0.0867046							2.13938								-0.108143	0.0247115											0.282547							0.657972								-0.39469	0.141556
		0.865259							0.145571								0.0206066	-0.818955											0.704262							0.471918								0.766714	0.569442
		0.534666							0.515829								0.192315	-0.0409781											-0.110172							2.33105								0.141634	0.034977
		0.649362							0.371001								0.0738276	-0.448532											-0.0232824							0.189713								-0.258593	0.599501
		0.51296							0.0411512								0.00407172	-0.0973512											-0.0515057							0.247091								0.110613	0.429044
		0.846748							0.0774661								-0.156099	0.541275											0.816486							0.16852								-0.704909	0.848497
		0.533366							1.46929								-0.136971	0.0430791											-0.205046							1.16936								0.0718674	0.125638
		0.184502							0.978973								-0.298577	-0.0334625											0.540943							0.614764								0.559917	0.338412
		0.706015							0.229005								0.000405015	0.143233											-0.266889							1.80855								-0.666307	-0.319151
		0.376693							0.505481								0.619856	0.422389											-0.114987							2.17916								-0.0940079	0.258241
		0.597524							0.910613								-0.556319	-0.943612											0.180363							0.41875								0.689634	0.662183
		0.645929							0.373985								0.11685	0.139652											-0.100964							0.592715								-0.485421	0.748628
		0.964562							0.100566								-0.0126599	0.680213											-0.0611502							0.510304								0.764584	0.47732
		0.981244							0.0038589								-0.464512	0.211362											-0.169263							1.57136								-0.801479	0.479921
		0.632061							0.686739								-0.734279	0.232836											0.14602							1.36731								-0.456834	0.723579
		0.685293							0.276781								0.0738115	0.0157559											0.823077							0.360818								0.499956	0.330265
		0.863157							0.127338								0.705663	-0.00858067
		0.790044							0.222174								0.14285	0.171786
		0.822582							0.253053								0.427558	0.287062
		0.727846							0.178553								0.0413432	0.179425
		0.59691							0.464289								0.730186	0.20147
		0.343536							0.48202								-0.0478663	0.0177697
		0.0629881							2.44573								-0.173925	0.273138
		-0.0816647							1.48602								0.43243	0.197517
		0.137708							1.19357								0.237125	0.701976
		0.843836							0.170105								-0.398665	-0.288851
		0.180938							0.610014								0.0790223	0.693041
		0.413781							0.356768								0.19551	0.195278
		0.620786							0.279253								-0.356386	-0.147401
		0.152071							0.347962								-0.380804	0.119522
		0.664522							0.0790143								0.419627	0.398457
		0.306533							2.2823								-0.370799	-0.707204
		0.26381							0.889486								-0.510153	-0.524565
		0.944039							0.160546								-0.152622	0.688005
		0.34225							0.97178								-0.0676018	0.298795
		0.708178							0.813546								-0.565237	0.0745997
		0.745889							0.432136								-0.0128284	0.506347
		0.849073							0.0219761								0.165639	0.13336
		-0.0268282							0.895601								-0.586131	0.0981552
		0.471663							0.886044								-0.10941	0.230653
		0.458537							0.51887								0.720146	-0.234782
		0.793705							0.104002								0.673463	-0.38132
		0.403651							0.835451								0.155686	-0.118602
		-0.075918							1.39257								-0.149951	0.743056
		-0.0223094							1.28275								-0.0340693	0.20562
		0.856728							0.123219								0.454933	0.161225
		0.465818							0.127699								0.0337551	0.117428
		0.709919							0.276172								0.237801	-0.781767
		-0.202548							2.20675								-0.511975	0.383267
		-0.203463							1.0259								-0.324467	0.688043
		-0.130009							1.73564								0.244397	0.274816
		0.133772							0.89814								0.164792	-0.0471312
		-0.122435							2.54063								-0.48556	-0.321707
		0.852089							0.0970878								0.0746778	0.188711
		0.413339							0.128904								0.856134	0.498824
		0.6364							0.409731								0.375904	0.486777
		-0.0502006							1.02554								0.269348	0.0697382
		-0.0832459							1.98245								0.201682	-0.152208
		0.261645							1.12429								0.296529	-0.329285
		0.454798							0.685755								-0.188298	-0.215303
		0.126881							0.43899								0.107669	0.281769
		0.32621							1.57857								-0.0187341	0.171642
		-0.18846							1.82899								-0.0646924	-0.715577
		0.881039							0.0778448								-0.329423	0.0587004
		0.513078							1.32545								-0.0758091	-0.0643659
		0.932131							0.186662								-0.646248	-0.457039
		0.559947							0.936554								-0.0317125	-0.223345
		0.434863							0.593504								0.21991	0.07418
		0.715815							0.71268								0.589182	-0.579475
		0.80483							0.0395372								0.748376	-0.334909
		0.0602708							0.902176								0.256638	-0.0927089
		0.785912							0.289939								-0.440378	0.12307
		0.905033							0.0822997								0.0776177	0.115609
		0.959695							0.0665741								-0.0685249	-0.242684
		0.738609							2.00491								0.643694	-0.112059
		0.651974							0.344598								0.164443	-0.0626921
		0.708908							0.353059								0.0247396	0.197925
		0.413388							0.328828								0.119445	0.021653
		0.220038							0.285333								-0.408195	-0.419184
		0.415315							0.680864								-0.363366	-0.10848
		0.599776							0.053911								0.0927135	-0.197711
		0.293619							0.767992								0.433586	0.07291
		0.576977							1.15002								-0.0193081	0.0112195
		0.047749							1.72452								0.00098546	-0.0595691
		0.38661							0.471794								0.0728318	0.148152
		0.602342							0.426623								0.0170327	-0.0729398
		0.393192							1.65203								0.0399093	0.0249696
		0.905773							0.153524								0.000351187	0.0957748
		0.727135							0.272703								-0.129548	0.183107
		0.761545							0.263783								0.0441727	0.031652
		-0.122164							1.83432								0.300641	-0.124373
		0.958937							0.123089								-0.0874236	-0.292749
		0.770826							0.352542								-0.27546	-0.0790958
		0.0754301							1.23641								-0.196304	0.0723642
		0.731994							0.267964								0.089919	-0.0117118
		0.541793							0.70714								0.442658	0.00152424
		0.341058							0.590799								0.822718	0.0242331
		0.760034							0.208979								-0.119666	-0.0442944
		0.901602							0.0713571								-0.097111	-0.156723
		0.808086							0.266937								-0.597091	0.0426154
		0.973761							0.119579								-0.00515438	0.163186
		0.89666							0.0936895								-0.477609	-0.476585
		-0.0586765							2.97861								0.271439	-0.0128297
		0.178108							0.202687								-0.132663	-0.0670521
		0.567585							0.0533305								-0.680594	0.449544
		-0.110955							1.50457								-0.0406026	0.0444425
		-0.199787							2.41782								0.349528	0.0852552
		0.698379							0.595221								-0.238792	0.182673
		0.500736							0.250815								0.220635	-0.0757583
		0.303194							2.56737								-0.0620575	0.505142
		0.454619							0.556465								0.20268	0.45423
		0.731471							0.165315								-0.243255	0.228638
		0.787515							0.0141573								0.238795	-0.830361
		0.86867							0.0805673								-0.284807	0.363954
		0.680714							0.206058								-0.101429	0.211202
		0.277587							0.704205								-0.189817	0.146058
		-0.105038							2.78649								-0.218729	0.268466
		0.268821							2.63311								-0.180287	-0.189995
		0.954866							0.0518826								-0.179432	-0.488068
		0.576066							1.16401								-0.327499	0.137639
		0.73932							0.163646								-0.050843	0.0982983
		0.72712							0.195705								0.0526157	-0.166365
		0.257108							2.01478								0.742295	-0.627376
		0.728441							0.304382								-0.567664	0.334994
		0.876064							0.173458								0.280475	-0.0628453
		0.507527							0.023679								-0.0710763	-0.0864464
		0.707569							0.220239								-0.192812	-0.0578524
		-0.0450033							2.27201								0.0634446	-0.0522657
		0.346951							2.89714								-0.176937	0.104457
		-0.0884693							2.8047								-0.223781	0.174916
		0.31338							0.10292								0.262112	0.184707
		0.0648764							2.79074								0.155853	0.136235
		0.919856							0.100351								-0.904811	-0.19621
		0.345426							0.205266								-0.0145837	0.354569
		0.248459							0.510424								-0.0657097	0.262033
		0.557368							0.444668								-0.14004	-0.0793505
		0.812087							0.365049								-0.283447	-0.245536
		0.497595							0.845169								-0.398698	0.25552
		0.0487708							1.55077								0.234571	0.0760874
		0.921921							0.154215								-0.289312	-0.296508
		0.720122							0.0649823								0.00755403	0.740751
		0.591718							0.479932								0.256898	0.397711
		0.176013							2.08838								-0.21064	-0.173828
		0.0307432							1.78757								-0.0697677	0.243261
		0.921076							0.301521								-0.409234	-0.691019
		0.85589							0.416366								0.441657	0.365294
		0.916674							0.114311								-0.00816769	0.241212
		0.0764351							2.74379								0.0568079	0.00129707
		0.520003							0.308676								0.0427726	-0.286425
		0.248906							0.51035								-0.0553793	-0.179415
		0.883105							0.213026								-0.00758379	0.328694
		0.590964							0.249482								0.169628	-0.266168
		0.0294747							0.748506								-0.892092	-0.442668
		-0.158041							2.45651								0.108686	-0.669439
		0.26361							0.562954								-0.302702	-0.207657
		0.620824							0.79428								-0.202307	-0.407991
		0.862147							0.34474								-0.0252411	0.66375
		-0.0056541							1.10227								-0.0938962	-0.512301
		0.952625							0.062485								-0.161922	-0.288983
		0.868018							0.24029								-0.433567	-0.107198
		-0.1722							2.1234								-0.117181	-0.777421
		0.983986							0.0991786								0.618256	-0.620832
		0.111611							2.19753								0.0968098	0.760568
		-0.121397							2.27389								0.694515	-0.232168
		0.396745							1.79962								0.767639	0.31041
		-0.179366							1.72881								0.480782	-0.761227
		0.216478							0.732421								0.0750614	0.35437
		0.882081							0.182523								0.816957	-0.802934
		0.845189							0.0611305								0.82021	-0.319565
		0.468371							0.217232								0.0819218	0.503511
		0.722641							0.357381								-0.0936019	0.418899
		0.853051							0.0413275								0.403538	0.409911
		0.46842							0.388166								0.588299	0.451807
		0.183629							2.77875								0.289639	-0.904556
		-0.010261							0.936239								-0.182686	0.15379
		0.0186749							1.14182								-0.121557	-0.113264
		-0.358638							1.89125								0.278401	-0.499981
		0.802728							0.335918								0.0406931	0.326114
		-0.0324477							2.79269								0.37323	0.373107
		0.0737963							1.33374								0.415846	-0.195988
		0.637769							0.0455287								0.128449	-0.243315
		0.961478							0.0260391								0.603978	-0.230327
		0.724352							0.0361859								-0.273784	0.628616
		0.965316							0.114097								-0.21579	-0.0159285
		0.265045							1.40505								0.199974	-0.369358
		0.453276							0.746037								0.424431	-0.0514967
		-0.0565803							2.94835								0.868824	-0.381541
		0.841006							0.175513								-0.758196	-0.232344
		-0.261457							2.05318								0.628813	0.101728
		0.941901							0.00286206								0.816835	-0.50006
		0.296014							0.541201								0.669245	-0.29396
		0.732838							0.0908501								0.0821788	-0.0545807
		0.190579							0.155754								0.0201522	-0.06511
		0.515712							1.8463								-0.380883	-0.0625698
		0.409575							0.747506								-0.0529617	0.323066
		-0.0936355							3.04687								-0.374717	-0.0318826
		0.947781							0.159325								0.169326	0.314819
		-0.445554							2.05584								-0.208125	0.246181
		-0.345975							2.14617								-0.076661	0.19954
		-0.114274							2.22972								-0.0257083	0.57486
		-0.0644035							2.15572								0.766562	0.170559
		0.411135							0.664512								-0.23472	0.235884
		0.931796							0.233069								-0.087893	0.0324652
		0.939793							0.0754949								0.265302	0.280575
		-0.330085							2.04223								0.695959	0.785098
		0.832076							0.360688								-0.815627	0.671147
		-0.173311							3.04064								-0.0391936	0.79461
		-0.358238							2.92028								0.0503725	-0.118575
		0.732601							0.373546								-0.125105	-0.158374
		0.72648							0.18106								0.0515193	-0.362069
		-0.136677							3.08292								-0.121982	0.355662
		0.905075							0.156827								-0.229944	0.389118
		0.466229							0.334124								0.0750038	0.19454
		0.539597							0.616895								-0.130571	0.844903
		0.408725							1.08906								0.532608	0.555804
		0.332483							0.577755								-0.177119	0.40791
		0.588654							1.44554								0.0561964	0.211451
		-0.00784116							1.08039								0.537179	-0.118211
		0.891567							0.0377986								-0.0437656	-0.257759
		0.340421							0.628288								0.00585032	0.138171
		0.905221							0.0846424								-0.247489	0.330254
		0.848615							0.194184								-0.811126	0.419273
		0.945005							0.00841537								-0.205076	0.414808
		0.867017							0.035831								-0.150989	0.288872
		-0.0369025							0.635562								0.206813	0.846143
		0.226163							0.212939								-0.0941389	0.125598
		-0.0661712							2.68381								0.472854	0.675601
		0.581233							0.179053								-0.109666	-0.241438
		-0.0299432							2.6589								0.0373552	-0.0640256
		0.794675							0.394369								0.0147598	-0.138093
		0.811112							0.17374								0.571236	-0.186525
		0.959462							0.0787135								0.39899	0.220905
		0.777545							1.48315								-0.143918	0.0376082
		0.701622							0.135072								0.502563	-0.372221
		0.70373							1.9618								0.268794	-0.517329
		0.878491							0.00375481								0.503353	0.446656
		0.832245							0.15426								-0.00644761	-0.0760588
		0.236451							0.776381								0.225627	-0.00123431
		0.962918							0.0597192								0.0150174	-0.590939
		0.515993							0.239531								-0.413143	0.753716
		0.854539							0.133736								0.426958	-0.407112
		0.185662							1.23934								0.770906	0.263519
		0.982332							0.0689878								0.315073	-0.423894
		0.628016							0.887773								0.668237	0.0376926
		0.206732							1.69989								0.16773	0.157945
		0.991665							0.0298331								0.311778	0.431746
		0.997023							5.77156e-05								0.0866754	0.117796
		0.724687							0.353992								-0.0547746	0.0268868
		0.970582							0.196532								0.293587	0.135823
		0.315875							0.468443								0.127005	-0.09731
		0.987339							0.0131833								0.361957	-0.0389738
		0.891065							0.138673								-0.0420696	0.340555
		0.383591							0.249084								0.0358459	-0.172507
		0.428454							0.698459								-0.0775507	-0.0673635
		0.576938							2.76005								-0.0249948	0.22917
		0.917492							0.0021531								0.0842973	0.283601
		0.96684							0.338333								0.0263388	-0.221111
		0.670917							2.50712								-0.00986685	0.0148231
		0.84399							0.483338								0.182326	0.35906
		0.779308							0.458182								0.477774	-0.0541185
		0.549104							0.166668								0.538041	-0.0696765
		0.861047							0.327614								0.38214	0.548747
		0.423423							0.453233								-0.0659583	-0.0736862
		0.771921							0.337692								0.12776	0.00666559
		0.933324							0.0910427								0.0287667	0.316296
		0.910298							0.0897993								0.683191	0.29499
		0.818913							0.147981								-0.212046	0.00464472
		0.839098							2.26063								-0.285177	0.288009
		0.30091							2.91448								0.154598	0.214788
		0.535533							0.424752								0.124554	-0.0436343
		0.265488							1.42056								-0.330195	0.00536878
		0.886361							0.073152								-0.104334	-0.234321
		0.910631							0.167663								0.517849	-0.0311213
		0.94449							0.0327857								0.223343	0.00797806
		0.873218							0.122063								0.232884	0.411278
		0.740729							0.389995								0.634815	-0.314654
		0.570336							0.318606								0.900879	0.498059
		0.298248							0.98649								0.300722	0.147379
		0.366219							1.10319								0.0221236	0.0838997
		0.0226713							1.58062								-0.259736	0.0398188
		0.213476							1.40698								0.0702571	-0.306362
		0.128409							1.40044								0.664389	0.244182
		0.672799							2.45808								0.53762	-0.124677
		0.484225							1.58753								-0.0664811	-0.0471506
		0.379713							0.330792								-0.27536	-0.167945
		0.690824							0.227482								0.350101	-0.411395
		-0.00857095							0.662729								-0.118314	-0.090856
		0.507376							0.00112192								0.413799	-0.240851
		-0.208318							0.513745								-0.0366287	0.122842
[truncated: 3 more columns]

## Sheet: Figure 7
Fig. 7c	mCherry																						Fig. 7f	hM4Di
	Normalized activity (100%)										Spatial correlation			ΔCOM (radians)			Difference index							Normalized activity (100%)										Spatial correlation			ΔCOM (radians)			Difference index
	Before saline		After saline			Before CNO		After CNO																Before saline		After saline			Before CNO		After CNO
	Expl.	Non-expl.	Expl.	Non-expl.		Expl.	Non-expl.	Expl.	Non-expl.		Saline	CNO		Saline	CNO		Before Saline	After Saline	Before CNO	After CNO				Expl.	Non-expl.	Expl.	Non-expl.		Expl.	Non-expl.	Expl.	Non-expl.		Saline	CNO		Saline	CNO		Before Saline	After Saline	Before CNO	After CNO
	1	0.0604705	1.51876	0.340549		1	0.0604705	0.518153	0.104956		0.906706	0.791788		0.0789246	0.000454154		0.875767	0.538486	0.875767	0.661291				1	0.0360554	0.577932	0.0321491		1	0.131712	0.0253181	0.0810821		0.134594	0.569059		0.587535	0.454494		0.941199	0.90478	0.714324	0.098328
	1	0.11684	4.66134	0.909566		1	0.0753963	1.69796	0.0653153		0.712915	0.841223		0.383302	0.078126		0.810604	0.5806	0.880315	0.901139				1	0.0421214	0.597026	0.119342		1	0.0902724	0.0153074	0.0277768		0.46259	-0.00965201		0.865542	1.13903		0.92023	0.535093	0.829919	0.00699245
	1	0.0946215	1.92469	0.236996		1	0.0946215	1.30915	0.0348695		-0.0660228	0.76379		2.40244	0.131132		0.782714	0.736989	0.782714	0.935753				1	0.0661316	0.220292	0.0329797		1	0.109712	0.0619889	0.0260783		0.609837	-0.400576		0.514264	2.53642		0.845741	0.754409	0.792502	0.283377
	1	0.0910363	2.95783	0.127236		1	0.143131	1.33091	0.0713241		0.263822	0.583626		1.08609	0.267333		0.847197	0.911491	0.781806	0.875127				1	0.0438157	0.675631	0.0604711		1	0.0232905	0.0233031	0.0374221		0.63119	0.320859		0.194223	1.46019		0.917467	0.780997	0.955586	0.140621
	1	0.147636	1.61964	0.247276		1	0.202102	1.79901	0.186443		0.416574	0.866259		0.487877	0.123871		0.460839	0.772975	0.593045	0.795347				1	0.0490864	1.10943	0.66702		1	0.0816982	0.0216262	0.0218638		0.537115	-0.069211		0.18175	1.3833		0.854004	0.200447	0.891806	0.724223
	1	0.3505	0.67521	0.377499		1	0.0417574	0.847022	0.619069		0.329319	0.650121		0.559833	0.34363		0.340793	0.22697	0.908236	0.174444				1	0.0342257	0.524285	0.0395692		1	0.081809	0.0372253	0.0554026		0.704785	0.252728		0.155469	1.03796		0.926588	0.883044	0.815065	0.249894
	1	0.0803551	0.321929	0.333647		1	0.398442	1.10084	0.0967047		0.957613	0.845294		0.0619513	0.215084		0.887155	0.406683	0.802032	0.768562				1	0.352502	1.54667	0.638401		1	0.3558	0.088572	0.103773		0.882225	0.65329		0.0726521	0.267528		0.310361	0.457561	0.396698	-0.0832062
	1	0.956152	2.81366	0.559385		1	0.117812	1.965	0.355975		0.699684	0.897992		1.07949	0.0836582		0.0259499	0.793794	0.89302	0.885994				1	0.0859195	0.296901	0.058054		1	0.0279245	0.0440415	0.0568739		0.828986	0.947299		0.117173	0.0923382		0.830378	0.731353	0.956509	0.546303
	1	0.0417574	0.788041	0.511213		1	0.0776669	0.884139	0.126941		0.821759	0.891433		0.238953	0.0709602		0.908236	0.918658	0.895025	0.84219				1	0.0707537	1.53889	0.066907		1	0.107121	0.0378375	0.137789		0.710453	0.519125		0.0727166	0.156329		0.82436	0.905809	0.820789	-0.1482
	1	0.248587	1.36879	0.805814		1	0.0353951	0.230037	0.0179777		0.920625	0.830835		0.0379824	0.240832		0.516721	0.251312	0.475779	0.854366				1	0.0374701	0.686848	0.308173		1	0.0678004	0.109085	0.0636219		0.911775	0.39692		0.0611615	0.0788477		0.926005	0.397633	0.86697	0.862808
	1	0.138627	0.224918	0.103387		1	0.0958091	1.8388	0.163225		0.292871	0.637668		0.421788	0.325238		0.642443	0.518525	0.803105	0.680231				1	0.0309268	0.569761	0.0874023		1	0.0321422	0.0582159	0.125176		0.641291	0.40876		0.356334	2.00819		0.942355	0.739687	0.940952	0.334793
	1	0.046686	1.08833	0.0385216		1	0.152108	1.02377	0.103924		0.916915	0.690286		0.0987628	0.250994		0.847706	0.757489	0.868743	0.69506				1	0.0207498	0.629128	0.0977626		1	0.0289504	0.570233	0.0524623		0.954475	0.677314		0.012078	0.29934		0.960864	0.737333	0.475218	0.312051
	1	0.109207	0.705491	0.0195533		1	0.0945262	0.603549	0.0310028		0.656954	0.259757		0.337377	2.4037		0.804059	0.777022	0.937012	0.836113				1	0.0595356	0.754195	0.0632575		1	0.284687	0.899164	0.670519		0.568982	0.963079		0.270139	0.0176157		0.890641	0.875758	0.759146	-0.0376304
	1	0.0427664	0.782421	0.0387388		1	0.0277159	0.748192	0.232337		0.610027	0.28961		1.07722	3.06486		0.738524	0.827257	0.82641	0.803764				1	0.081059	1.571	0.101242		1	0.209374	0.462261	0.0732372		0.831525	0.64944		0.000408069	0.122768		0.831969	0.879192	0.889401	0.891266
	1	0.0156678	0.913429	0.0162669		1	0.0495115	0.536922	0.047922		0.171014	0.323848		0.746663	2.18055		0.871785	0.874235	0.741131	0.805685				1	0.0214188	1.66082	0.233264		1	0.0434303	0.328326	0.0207041		0.361763	-0.0212883		0.615025	1.33842		0.438251	0.170752	0.908224	0.582229
	1	0.0542547	0.331049	0.0468586		1	0.0178086	0.585007	0.0246505		-0.0818028	0.370177		2.55224	0.223725		0.777149	0.834219	0.786244	0.902735				1	0.0594467	0.844967	0.0523608		1	0.252005	1.00496	0.455745		0.405765	-0.111287		2.82312	2.3098		0.938363	0.545569	0.929619	0.273788
	1	0.848809	0.405553	0.189453		1	0.0165603	0.280652	0.0212398		-0.033173	0.803259		2.51174	2.60004		0.978512	0.925436	0.947943	0.499088				1	0.199254	1.44992	0.114542		1	0.0387824	0.374732	0.0514926		0.426073	0.25016		3.05394	2.60048		0.430225	0.8138	0.569638	-0.223196
	1	0.0794225	0.325659	0.0471379		1	0.122769	0.79502	0.0937689		0.850286	0.420499		0.110954	1.74658		0.885063	0.835324	0.886305	0.505512				1	0.0336163	4.08684	0.246215		1	0.0284443	0.435443	0.0165854		0.261228	0.392851		2.95298	1.64637		0.943796	0.631747	0.75553	0.832583
	1	0.101202	0.453149	0.0592095		1	0.061464	0.813588	0.0488521		0.803514	0.629419		0.211485	0.23162		0.809792	0.706839	0.963726	0.100793				1	0.322019	3.86071	0.168303		1	0.330991	0.369553	0.179444		0.528635	0.331685		0.232885	2.71753		0.884911	0.588412	0.901175	0.207641
	1	0.148916	0.946364	0.0987341		1	0.0525032	0.705999	0.0509229		0.776106	-0.0456186		0.541277	1.14465		0.926197	0.877031	0.96795	0.868249				1	0.356639	0.256072	0.158026		1	0.140243	0.116877	0.200392		0.921288	0.0346504		0.0373235	2.64487		0.659583	0.852934	0.619509	-0.0169803
	1	0.054467	0.520906	0.0409205		1	0.225908	0.191892	0.0255443		0.971177	0.0730635		0.0811017	0.357477		0.896913	0.937012	0.594289	0.673434				1	0.0340386	1.49223	0.37213		1	0.0576645	0.76879	0.0313981		0.716362	-0.181729		0.124734	2.20846		0.939023	0.873478	0.911329	0.860711
	1	0.0808871	0.320105	0.0308872		1	0.0430407	0.503051	0.0287378		0.573942	0.727624		0.269016	0.478067		0.797198	0.947943	0.919031	0.876031				1	0.399616	1.45898	0.151536		1	0.0490958	0.261984	0.0552953		0.747742	0.303217		0.176681	2.92879		0.203838	0.923882	0.911894	0.473333
	1	0.0116834	0.65603	0.0265286							0.957773			0.0591419			0.901447	0.886305						1	0.0275096	0.941975	0.0283793							0.386761			0.225782			0.94619	0.934304
	1	0.0562808	1.05527	0.0829947							0.673431			0.197309			0.959729	0.963726						1	0.0564537	1.44181	0.0324339							0.876904			0.0458471			0.894682	0.949616
	1	0.0927935	0.667046	0.117121							0.959863			0.019119			0.896282	0.754437
	1	0.0367335	0.433437	0.0274129							0.118374			0.699282			0.0433203	0.211657
	mCherry																							hM4Di
	Normalized activity (100%)									Spatial correlation			ΔCOM (radians)			Difference index							Normalized activity (100%)										Spatial correlation			ΔCOM (radians)			Difference index
	Before saline		After saline			Before CNO		After CNO			Saline	CNO		Saline	CNO		Before Saline	After Saline	Before CNO	After CNO				Before saline		After saline			Before CNO		After CNO			Saline	CNO		Saline	CNO		Before Saline	After Saline	Before CNO	After CNO
	Expl.	Non-expl.	Expl.	Non-expl.		Expl.	Non-expl.	Expl.	Non-expl.	1QR	0.2929	0.3702	1QR	0.0988	0.1311	1QR	0.7385	0.5806	0.7827	0.6734				Expl.	Non-expl.	Expl.	Non-expl.		Expl.	Non-expl.	Expl.	Non-expl.	1QR	0.4443	-0.0097	1QR	0.0727	0.2675	1QR	0.8274	0.567	0.7555	0.007
1QR	1	0.0543	0.4334	0.0387	1QR	1	0.043	0.5369	0.031	Meidan	0.6866	0.6702	Meidan	0.3603	0.2592	Meidan	0.8289	0.7854	0.8723	0.8047			1QR	1	0.0341	0.5875	0.0552	1QR	1	0.0388	0.0378	0.0314	Meidan	0.6362	0.3263	Meidan	0.188	1.3609	Meidan	0.8927	0.7677	0.8484	0.2786
Meidan	1	0.086	0.744	0.1011	Meidan	1	0.0765	0.8043	0.0683	3QR	0.9067	0.8308	3QR	0.7467	1.1446	3QR	0.8963	0.8863	0.9082	0.8751			Meidan	1	0.0528	0.8935	0.0995	Meidan	1	0.0818	0.113	0.0561	3QR	0.8303	0.5691	3QR	0.5509	2.3098	3QR	0.9387	0.8811	0.9113	0.5822
3QR	1	0.1386	1.3688	0.3336	3QR	1	0.1228	1.3091	0.1269														3QR	1	0.0835	1.5156	0.2008	3QR	1	0.1402	0.4354	0.1252
Paired Wilcoxon signed rank test				P	Paired Wilcoxon signed rank test				P	Two-sample Kolmogorov-Smirnov test		P	Two-sided Mann-Whitney U Test		P	Kruskal-Wallis H test							Paired Wilcoxon signed rank test				P	Paired Wilcoxon signed rank test				P	Two-sample Kolmogorov-Smirnov test		P	Two-sided Mann-Whitney U Test		P	Kruskal-Wallis H test
Exploration before saline vs exploration after saline				0.438553	Exploration before CNO vs exploration after CNO				0.389602	Saline vs CNO		0.3032	Saline vs CNO		0.925814	'Source'	'SS'	'df'	'MS'	'Chi-sq'	'Prob>Chi-sq'		Exploration before saline vs exploration after saline				0.567709	Exploration before CNO vs exploration after CNO				4.61254e-05	Saline vs CNO		0.00724769	Saline vs CNO		0.0133658	'Source'	'SS'	'df'	'MS'	'Chi-sq'	'Prob>Chi-sq'
																'Groups'	2767.34	3	922.448	3.56633	0.31226																		'Groups'	20834.3	3	6944.77	29.2206	2.01268e-06
																'Error'	70949.2	92	771.186																				'Error'	44048.7	88	500.553
																'Total'	73716.5	95																					'Total'	64883	91
																Multiple comparison test		P																					Multiple comparison test		P
																Before Saline	After Saline	0.917436																					Before Saline	After Saline	0.202443
																Before Saline	Before CNO	0.78693																					Before Saline	Before CNO	0.911578
																Before Saline	After CNO	0.836245																					Before Saline	After CNO	2.96923e-06
																After Saline	Before CNO	0.407238																					After Saline	Before CNO	0.589957
																After Saline	After CNO	0.996194																					After Saline	After CNO	0.0101696
																Before CNO	After CNO	0.322529																					Before CNO	After CNO	0.000112989

## Sheet: Supp. Fig. 1
Supp. Fig. 1f	object preference	Difference index
	0.454545	0.428217		Spearman's Correlation Coef.			-0.0224496
	0.454545	0.598175		P			0.818463
	0.454545	0.91944
	0.454545	0.951154
	0.454545	0.954875
	0.454545	0.88114
	0.454545	0.534303
	0.454545	0.949818
	0.333333	0.96832
	0.333333	0.745899
	0.333333	0.947393
	0.333333	0.849817
	0.333333	0.867823
	0.230769	0.881046
	0.230769	0.90598
	0.230769	0.968538
	0.230769	0.766361
	0.230769	0.93152
	0.230769	0.942075
	0.230769	0.956336
	0.230769	0.652633
	0.230769	0.91264
	0.230769	0.825573
	0.285714	0.860094
	0.285714	0.757749
	0.285714	0.822647
	0.285714	0.88854
	0.285714	0.57287
	0.285714	0.796844
	0.285714	0.789342
	0.75	0.990158
	0.75	0.968481
	0.75	0.717322
	0.75	0.92043
	0.75	0.693039
	0.75	0.956164
	0.75	0.768011
	0.75	0.924186
	0.75	0.760043
	0.375	0.917032
	0.375	0.919702
	0.375	0.980241
	0.375	0.941101
	0.375	0.950898
	0.375	0.964173
	0.571429	0.880616
	0.571429	0.759117
	0.571429	0.841354
	0.571429	0.810228
	0.571429	0.885032
	0.444444	0.932716
	0.444444	0.895619
	0.444444	0.817061
	0.444444	0.883368
	0.2	0.92983
	0.2	0.951983
	0.2	0.920566
	0.2	0.794109
	0.2	0.802335
	0.2	0.744882
	0.2	0.70602
	0.3	0.826789
	0.3	0.930779
	0.3	0.791647
	0.3	0.987546
	0.3	0.838866
	0.3	0.963621
	0.3	0.948743
	0.384615	0.791262
	0.384615	0.783435
	0.384615	0.786375
	0.384615	0.377632
	0.384615	0.853193
	0.384615	0.956056
	0.384615	0.972889
	0.333333	0.950844
	0.333333	0.899749
	0.333333	0.945968
	0.333333	0.971863
	0.333333	0.536553
	0.333333	0.872351
	0.333333	0.945363
	0.391304	0.739031
	0.391304	0.968949
	0.391304	0.217452
	0.391304	0.898983
	0.391304	0.894146
	0.391304	0.895406
	0.391304	0.775018
	0.391304	0.73776
	0.263158	0.805179
	0.263158	0.781664
	0.263158	0.717461
	0.25	0.892025
	0.25	0.842995
	0.266667	0.817093
	0.266667	0.79044
	0.266667	0.843425
	0.266667	0.90645
	0.266667	0.677822
	0.466667	0.792893
	0.466667	0.751784
	0.466667	0.813682
	0.466667	0.429323
	0.466667	0.927459
	0.466667	0.67189
	0.5	0.937096

## Sheet: Supp. Fig. 3
Supp. Fig. 3c									Supp. Fig. 3e	Spatial information													Supp. Fig. 3f
	Exploratory laps / total laps (100%)									Day 1			Day 2			Day 3			Day 4					Difference index
	Exp #	Day 1	Day 2	Day 3	Day 4					Exploration	Non-exploration		Exploration	Non-exploration		Exploration	Non-exploration		Exploration	Non-exploration				Day 1	Day 2	Day 3	Day 4
	1a	0.129032	0.5	0.125	0.194444					0.966254	0.155866		0.355617	0.104962		0.972455	0.778947		1.23509	1.08451				0.886206	0.851534	0.354185	0.89004
	1b	0.206897	0.5	0.25	0.263158					0.713708	0.3839		0.381897	0.281382		0.383497	0.220977		0.613035	0.442318				0.568097	0.810535	0.846461	0.733022
	2	0.205882	0.333333	0.210526	0.290323					0.575233	0.622411		0.146932	0.167755		0.509688	0.480492		0.241353	0.39685				0.332458	0.552321	0.775539	0.853023
	3	0.173913	0.15625	0.1	0.227273					1.00417	1.41979		0.455163	0.55462		0.458599	0.488033		0.64599	0.173473				0.693477	0.839732	0.307133	0.752376
	4	0.108696	0.131579	0.178571	0.24					0.718543	0.133004		0.385759	0.888613		0.566094	0.568748		1.15462	0.152838				0.893721	0.665833	0.680488	0.844041
	5	0.235294	0.148148	0.333333	0.26087								0.982768	0.536392		1.00083	1.09042		1.0216	0.472223					-0.0381063	0.454105	0.926515
													0.222191	0.622411		0.393992	0.675193		0.559082	0.603253					0.21999	0.463394	0.803811
													0.564128	1.42339		0.460313	0.79849		0.567313	1.13646					0.656786	0.0502294	0.782681
													0.575233	0.74512		0.349889	0.934059		0.588256	0.31178					0.706079	0.48955	0.926678
													0.362726	1.02522		0.664011	0.228846		0.727399	0.241967					0.0125908	0.13788	0.809485
	Exploratory laps / total laps (100%)												0.795504	0.123583		0.64038	0.302805		0.392465	0.307165					0.858493	0.140213	0.650454
	Kruskal-Wallis H test															0.655725	0.59239		0.489518	0.470322						0.892276	0.732365
	'Source'	'SS'	'df'	'MS'	'Chi-sq'	'Prob>Chi-sq'										0.748754	0.654639		0.61843	1.1388						0.936967	0.816033
	'Columns'	209.25	3	69.75	4.18864	0.241801										0.491154	0.591086		0.453135	0.217073						0.743004	0.758279
	'Error'	939.75	20	46.9875												0.805364	1.34897		0.555173	0.280689						-0.0603055	0.856446
	'Total'	1149	23													1.17639	0.0997394		0.446347	0.129417						0.935419	0.792862
																			0.910525	0.106496							0.92699
	Multiple comparison test			P															1.07565	0.464721							0.921476
	Day 1	Day 2		0.493596															0.865415	1.08591							0.931774
	Day 1	Day 3		0.956612															1.17766	0.938136							0.936967
	Day 1	Day 4		0.255489															0.848835	1.08195							0.684447
	Day 2	Day 3		0.805598															0.417092	0.94738							0.892799
	Day 2	Day 4		0.973546															1.15455	0.385915							0.857987
	Day 3	Day 4		0.545384															1.33837	0.16564							0.934678
									Spatial information
									Day 1			Day 2			Day 3			Day 4					Difference index
										Expl.	Non-expl.		Expl.	Non-expl.		Expl.	Non-expl.		Expl.	Non-expl.				Day 1	Day 2	Day 3	Day 4
									1QR	0.6791	0.1502	1QR	0.3574	0.1962	1QR	0.4595	0.3916	1QR	0.5223	0.2295			1QR	0.5092	0.3031	0.2237	0.7705
									Meidan	0.7185	0.3839	Meidan	0.3858	0.5546	Meidan	0.6032	0.5917	Meidan	0.6322	0.4196			Meidan	0.6935	0.6658	0.4765	0.8485
Supp. Fig. 3d	Total Number of oePC								3QR	0.9757	0.8218	3QR	0.5725	0.8527	3QR	0.7771	0.7887	3QR	1.0486	0.9428			3QR	0.8881	0.8324	0.811	0.924
	Exp #	Day 1	Day 2	Day 3	Day 4
	1a	0	3	0	6				Paired Wilcoxon signed rank test			Paired Wilcoxon signed rank test			Paired Wilcoxon signed rank test			Paired Wilcoxon signed rank test					Wilcoxon signed rank tests†
	1b	0	3	2	5				P	0.4375		P	0.519531		P	0.958761		P	0.0298988					Day 1	Day 2	Day 3	Day 4
	2	1	3	0	6																		P	0.0625	0.00292969	0.000643041	1.82153e-05
	3	2	0	3	2																		† For the null hypothesis that the median of the distribution is zero.
	4	1	0	2	2
	5	2	0	3	4																		Kruskal-Wallis H test
	Total	6	9	10	25																		'Source'	'SS'	'df'	'MS'	'Chi-sq'	'Prob>Chi-sq'
																							'Columns'	3449.4	3	1149.8	12.9681	0.00470607
																							'Error'	11180.1	52	215.002
																							'Total'	14629.5	55
																							Multiple comparison test			P
																							Day 1	Day 2		0.903955
																							Day 1	Day 3		0.882296
																							Day 1	Day 4		0.568379
																							Day 2	Day 3		0.999995
																							Day 2	Day 4		0.0300172
																							Day 3	Day 4		0.00926516

## Sheet: Supp. Fig. 4
Supp. Fig. 4c	Spatial information			Spatial information					Supp. Fig. 4d	Distribution of COM				Supp. Fig. 4e	Different index			Different index
	Expl.	Non-expl.			Expl.	Non-expl.				oePC	cPC				oePC	cPC			oePC	cPC
	0.749909	0.123007		1QR	0.7909	0.2017				1.92832	5.06536				0.947504	0.357417		1QR	0.8645	-0.2929
	0.380449	0.147802		Median	0.9916	0.4609				1.33045	1.95439				0.625014	-0.0858835		Median	0.9256	-0.0473
	0.974883	0.319803		3QR	1.1718	0.711				1.72961	1.441				0.928381	-0.565985		3QR	0.96	0.1559
	1.37486	0.208872								1.41238	4.1125				0.973053	0.0519986
	1.21309	0.161874		Paired Wilcoxon signed rank test						1.33999	5.4057				0.973295	-0.0792279		Two-sided Mann-Whitney U test
	0.881865	0.10197		P	3.3599e-05					0.864338	6.1075				0.907205	-0.232771		P	9.38997e-22
	0.687899	0.525609								2.19914	2.54613				0.932475	-0.00608396
	0.959562	0.310379								3.02763	4.32807				0.957678	-0.023656
	0.781461	0.187358								3.13883	5.09792				0.889838	0.191551
	0.89608	1.45808								2.9692	2.10346				0.908706	0.554708
	0.964083	0.319592								2.99094	4.63562				0.856358	-0.111573
	0.876951	0.741958								2.18317	1.23709				0.772258	-0.362694
	1.32436	0.690572								5.20402	4.73736				0.929737	0.294065
	1.41235	1.14152								4.71641	4.94209				0.929156	-0.205443
	1.1192	1.08663								4.99705	1.69232				0.726198	0.0289447
	0.754073	0.484211								1.61588	5.22454				0.872712	0.696649
	0.270683	0.437628								3.26894	5.36209				0.981103	-0.0592564
	1.1455	0.374394								3.01617	0.20856				0.922782	0.662265
	1.04064	0.958168								3.21204	5.01066				0.962317	-0.0954321
	1.14102	0.519692								3.1335	0.742251				0.965649	0.194367
	1.00836	1.18624								3.11043	1.33872				0.918249	0.243875
	1.20666	0.240191								2.91062	5.53023				0.980748	-0.0700349
	1.22225	0.562221								3.14412	5.64118				0.910513	0.349491
	1.11768	0.138717								3.06244	3.24604				0.46195	0.233088
	1.30535	1.94683								2.95965	4.11314				0.955058	0.0624004
	1.25854	0.651485								3.19324	4.96344				0.968594	-0.208654
	0.845509	0.717976								2.9285	4.98692				0.841717	0.466096
	1.09587	0.0808614								1.48609	2.83693				0.920057	0.405741
	0.381743	0.956638								5.47587	3.08851				0.939756	-0.788563
	0.736474	0.269515								1.39476	4.97459				0.972188	-0.20869
	0.800332	0.194616								1.41458	5.5754				0.6445	0.678938
	1.12071	0.0641175								1.46405	3.36857				0.725053	-0.0768838
	0.726277	0.684839								1.08353	5.59358				0.740402	0.228805
	1.19801	0.303835								1.52852	4.7223				0.975523	0.0949498
	1.10638	0.545654								3.20736	5.79704				0.938354	-0.0650413
	0.906008	0.704053								3.26256	0.589889				0.917922	0.0472712
											1.75803					-0.0473301
											5.04536					-0.14808
											2.84684					0.876644
											4.94848					-0.0854005
											4.92069					-0.406152
											2.01892					0.627754
											4.77186					-0.0408896
											5.70652					0.479868
											0.762407					0.812588
											1.06373					0.00678112
											4.99757					0.383778
											4.89371					0.105944
											3.81783					0.302732
											3.74954					-0.717793
											0.631529					0.0677102
											2.10678					-0.0250407
											3.76913					-0.0651737
											3.87089					-0.621758
											2.83053					-0.0272497
											5.37301					0.0907115
											4.75841					0.154818
											5.6239					0.259728
											1.98154					0.0958217
											2.51969					0.358675
											4.19193					0.0934751
											3.66351					0.109543
											4.27092					-0.0647961
											5.72794					0.101766
											3.68564					0.0604316
											4.2137					0.00788885
											5.22039					0.266351
											5.21594					0.0652733
											0.876313					0.886533
											0.807704					-0.290298
											4.00069					-0.0659166
											3.45573					0.0114705
											1.53917					-0.480176
											6.00309					-0.324144
											6.06851					0.227348
											4.90547					0.618884
											1.33152					-0.0156184
											5.20482					0.0129821
											4.91254					0.616547
											4.09446					0.0885035
											3.82913					-0.713072
											4.67341					-0.336578
											5.5703					0.20192
											3.82419					-0.181241
											2.49989					0.0898984
											0.693473					0.842509
											2.70129					-0.429268
											4.98323					-0.889342
											2.02336					-0.503187
											3.3765					-0.354015
											6.13385					0.0820214
											2.32953					0.0592118
											4.84947					-0.0150401
											4.49019					-0.0687231
											3.70308					0.222615
											2.02112					0.0834481
											3.88293					-0.936293
											4.2747					-0.220832
											4.73171					-0.312931
											3.63119					-0.547747
											4.87385					-0.72003
											5.68955					-0.539732
											4.30974					-0.403907
											4.25918					-0.749265
											4.38938					-0.202376
											0.634914					-0.0874992
											3.1396					0.154795
											0.949917					0.288709
											2.28998					-0.287349
											0.902576					-0.187813
											0.872099					-0.00241449
											5.31975					-0.67705
											0.939073					-0.559357
											4.30325					-0.620521
											1.68678					-0.145959
											1.9661					-0.545748
											3.34827					-0.318569
											4.90416					-0.315006
											1.01881					-0.014502
											2.99945					-0.908285
											4.57643					-0.236827
											2.21913					-0.0751682
											3.68602					-0.0181209
											2.15815					0.0979533
											2.90864					0.0196109
											4.12342					-0.14203
											5.81739					-0.0619086
											5.94801					0.00296781
											5.16831					0.169994
											0.0494076					-0.117078
											4.40222					-0.210852
											4.11508					-0.563902
											0.15553					0.643712
											2.00113					0.0718412
											4.31624					0.577568
											1.88805					-0.189344
											4.07796					-0.585506
											4.56633					-0.126042
											2.64004					0.474088
											5.41683					0.0728569
											0.800169					0.285944
											0.531611					0.559005
											2.87309					0.128415
											2.67135					-0.105817
											4.00481					0.421449
											1.31122					-0.350292
											3.0801					-0.8172
											0.129362					-0.185008
											4.0605					0.0690328
											2.03832					-0.355885
											3.21605					-0.590765
											0.444761					-0.0669507
											3.98741					-0.166012
											5.45266					-0.886908
											5.8224					-0.890555
											4.03913					0.0348236
											3.59818					0.218858
											5.65936					-0.00575773
											4.89797					0.251484
											6.2623					-0.272514
											1.36814					-0.11816
											5.69652					0.109014
											6.27724					-0.119566
											2.44301					-0.731795
											3.22159					0.197825
											5.39347					-0.615862
											5.95176					-0.64523
											3.76582					-0.930931
											4.34985					-0.275182
											4.17179					0.189551
											5.98866					-0.701843
											0.690299					-0.302474
											3.96046					-0.115573
											5.2922					-0.82821
											5.91544					-0.27703
											2.03435					0.125612
											5.95552					-0.260874
											1.21188					-0.0726383
											0.608506					0.0470118
											4.48021					-0.231515
											5.3897					-0.792696
											5.52702					-0.917454
											0.276959					-0.354035
											2.82684					-0.334331
											2.5657					-0.64576
											0.668251					-0.00978073
											4.944					0.614117
											2.02414					-0.104253
											0.152508					0.790214
											5.82253					0.00767899
											2.48228					-0.0543205
											1.17307					0.183622
											5.77914					-0.930004
											3.66135					-0.27874
											5.98351					0.0367392
											5.0575					0.370803
											3.41494					-0.0616152
											6.18113					0.247929
											0.411259					-0.363289
											5.00529					0.555749
											2.37042					-0.269831
											3.27217					-0.376892
											2.76651					-0.115503
											0.860049					-0.358029
											6.01883					-0.299726
											3.54531					-0.578463
											4.57957					0.125148
											0.693904					-0.885334
											0.657848					-0.947665
											5.02667					0.336928
											5.89515					-0.293713
											3.1082					0.372611
											5.37982					-0.00120082
											4.59059					-0.259659
											2.12902					-0.661561
											0.257976					0.172068
											5.42797					-0.248136
											2.16201					-0.690042
											4.65092					-0.554815
											2.16689					0.245297
											0.0383605					-0.746787
											0.297383					-0.208179
											4.74205					0.623421
											0.773521					0.0178024
											0.789637					0.00180522
											5.7837					0.457917
											3.19776					-0.347568
											0.336105					-0.141063
											0.564741					0.156274
											5.66495					0.00153758
											0.456791					0.221145
											6.07673					0.542598
											2.25401					-0.173681
											0.366712					0.224095
											3.36025					-0.0461834
											1.94979					-0.177625
											2.17317					0.0578048
											2.43187					0.259687
											0.779753					0.014658
											6.22164					0.0429819
											4.0291					-0.053981
											0.429521					0.619442
											3.38313					-0.579112
											6.08542					-0.0372371
											5.98501					0.25493
											1.25023					0.662831
											3.97159					-0.517327
											6.01686					0.125836
											2.61907					-0.346169
											4.77115					-0.418638
											4.7922					-0.157723
											6.25323					-0.275154
											4.03969					0.16171
											3.86737					0.0531121
											5.73934					0.0711629
											4.78219					0.175649
											0.565508					-0.261149
											3.79583					-0.204891
											0.246037					0.00489711
											2.41036					0.194474
											0.918114					0.298826
											3.72218					-0.108681
											0.314365					0.109313

[truncated: 6 more sheets: Supp. Fig. 6, Supp. Fig. 8 , Supp. Fig. 9, Supp. Fig. 10, Supp. Fig. 11, Supp. Fig. 12]
